# Supplementary material for: Evolutionary remodeling of a remnant GET pathway factor into PEX38, an essential peroxin
Source: Proc Natl Acad Sci U S A. 2026 Feb 26;123(9):e2533726123. doi: 10.1073/pnas.2533726123 (PMC12956874; doi:10.1073/pnas.2533726123)
Supplement: Supplementary file 2 — Dataset S01 (XLSX) [file pnas.2533726123.sd01.xlsx]

## Sheet: Dataset S1, Tab 1
											TbPex19 IPs from cytosolic fractions																								TbPex19 IPs from organellar fractions
											Candidates*			Rank product statistics												Log2 ratios**									Candidates*			Rank product statistics
											TbPex19-FL vs. control	TbPex19D30 vs. control	TbPex19D30 vs. TbPex19-FL	TbPex19-FL vs. control				TbPex19D30 vs. control				TbPex19D30 vs. TbPex19-FL				TbPex19-FL vs. control			TbPex19D30 vs. control			TbPex19D30 vs. TbPex19-FL			TbPex19-FL vs. control	TbPex19D30 vs. control	TbPex19D30 vs. TbPex19-FL	TbPex19-FL vs. control				TbPex19D30 vs. control				TbPex19D30 vs. TbPex19-FL
Protein Group ID	Protein IDs	Majority protein IDs	Protein names	Fasta headers	Mol. weight [kDa]	# of proteins in protein group	Sequence coverage [%]	Unique peptides	Q-value	Score				mean log2FC	p-value	adj. p-value	rank-sum	mean log2FC	p-value	adj. p-value	rank-sum	mean log2FC	p-value	adj. p-value	rank-sum	Rep1	Rep2	Rep3	Rep1	Rep2	Rep3	Rep1	Rep2	Rep3				mean log2FC	p-value	adj. p-value	rank-sum	mean log2FC	p-value	adj. p-value	rank-sum	mean log2FC	p-value	adj. p-value	rank-sum
1025	Tb427_060045000	Tb427_060045000	SGT/PEX38	SGT1 protein/Tetratricopeptide repeat/STI1 domain containing protein, putative	45.938	1	88.5	58	0	323.31	Yes		Yes	10.2067	1.19164e-08	1.99599e-05	2.66667	1.5443	0.0028001	0.0919641	143	-8.66242	1.78745e-08	2.99399e-05	1673	8.28808	11.4391	10.893	0.194221	3.3827	1.05599	-8.09386	-8.05638	-9.83702	Yes		Yes	9.4042	2.14942e-08	1.90653e-05	3.33333	-0.110873	0.7788	1.0913	1124	-9.51507	3.58236e-09	6.35511e-06	1773
1691	Tb427_090070700	Tb427_090070700	PEX19	Pex19 protein family, putative	30.889	1	72.6	25	0	323.31	Yes	Yes		8.22096	3.76855e-07	0.000315616	7.33333	5.65264	3.01952e-06	0.00252885	15	-2.56832	0.00094801	0.113423	1576	6.6703	6.74892	11.2437	3.83842	4.36609	8.75342	-2.83188	-2.38283	-2.49025	Yes	Yes		6.842	2.37224e-06	0.00105209	14.6667	8.02326	5.8679e-07	0.000520483	9.33333	1.18126	0.9042	1.05253	492.333
1509	Tb427_090008600	Tb427_090008600	SLY1	Sec1 family, putative	68.986	1	27.6	18	0	323.31	Yes		Yes	6.94058	5.8986e-06	0.00329338	18.6667	0.695895	0.0289894	0.325887	523.667	-6.24469	3.01952e-06	0.00252885	1661	10.0923	7.03348	3.69593	0.106451	1.93623	0.0450039	-9.98587	-5.09726	-3.65093				0.163944	0.686738	1.08484	1039	-0.164246	0.832486	1.10707	1182	-0.32819	0.457782	1.06716	921
665	Tb427_030056900	Tb427_030056900	HiP	STI1 domain containing protein, putative	42.185	1	45.4	16	0	323.31	Yes		Yes	6.24594	7.65839e-06	0.00320695	20	0.0179142	0.273829	0.984256	666	-6.22802	3.92048e-06	0.00218894	1660	6.98849	8.1888	3.56053	-1.73839	1.6078	0.184334	-8.72689	-6.581	-3.37619				2.594	0.00165105	0.05424	127.333	0.508517	0.0333872	0.411311	346.333	-2.08548	0.00129094	0.0763375	1657.67
2706	Tb427_110170300	Tb427_110170300		hypothetical protein, conserved	12.853	1	33.3	2	0	3.2459				5.81401	0.196242	0.890801	590.333	0.13396	0.0868708	0.652505	535.333	-5.68005	0.21556	0.90266	1067	-1.35244	17.8209	0.973556	0.710475	-0.358947	0.0503525	2.06291	-18.1799	-0.923203
1547	Tb427_090024500	Tb427_090024500	ACS1	AMP-binding enzyme, putative	78.972	1	38.5	33	0	323.31	Yes	Yes		5.52704	9.52415e-05	0.0177255	47	4.56294	1.61884e-05	0.00542311	26	-0.964104	0.702081	1.04162	683	9.6762	3.40562	3.49929	6.47903	3.54466	3.66512	-3.19718	0.139038	0.165825				0.932933	0.363841	1.03604	778.333	0.193652	0.205221	0.772956	634.333	-0.739281	0.271902	0.894905	1076
2546	Tb427_110111200	Tb427_110111200	PEX3	hypothetical protein, conserved	51.877	1	42.9	18	0	323.31	Yes		Yes	5.47649	6.76147e-05	0.0141568	42	1.01494	0.0130179	0.194688	233	-4.46154	6.76147e-05	0.0226509	1632.67	7.82945	6.53651	2.0635	2.43234	0.437598	0.174891	-5.3971	-6.09892	-1.88861	Yes		Yes	8.35751	3.58236e-09	6.35511e-06	2	1.05361	0.13854	0.684597	556.333	-7.3039	1.00306e-08	8.89715e-06	1772.33
686	Tb427_040007500	Tb427_040007500	DYNC2H1	Dynein heavy chain, N-terminal region 1/Dynein heavy chain, N-terminal region 2/Hydrolytic ATP binding site of dynein motor region/AAA domain (dynein-related subfamily)/P-loop containing dynein motor region/P-loop containing dynein motor region D4/Microtub	479.93	1	11.9	45	0	323.31	Yes	Yes		5.23293	9.7312e-05	0.0162998	47	4.02655	0.000527962	0.046544	78.3333	-1.20638	0.149668	0.846937	1136.67	5.80208	8.03289	1.86383	3.91254	8.0602	0.106904	-1.88954	0.0273105	-1.75693				1.14346	0.299106	1.0165	723.333	0.292966	0.566144	1.02171	939.667	-0.850498	0.121363	0.606473	1242.67
2155	Tb427_100150300	Tb427_100150300	N/A	SNARE domain containing protein, putative	37.294	1	50.5	17	0	323.31	Yes		Yes	4.91128	3.989e-05	0.0133632	35	0.3602	0.0397787	0.403814	355.667	-4.55108	2.41655e-05	0.0101193	1646.33	5.55114	5.92697	3.25572	1.27465	-0.271813	0.0777596	-4.27649	-6.19879	-3.17796
570	Tb427_030019800	Tb427_030019800	N/A	hypothetical protein, conserved	62.395	1	53.3	33	0	323.31	Yes	Yes		4.73901	0.000203399	0.0283912	59.3333	3.0149	7.43717e-05	0.0138414	43	-1.72411	0.013515	0.359329	1432	7.80842	4.86404	1.54456	4.40352	3.47692	1.16426	-3.4049	-1.38712	-0.380308	Yes	Yes		7.05168	1.218e-07	7.20245e-05	5.66667	4.85859	1.17233e-06	0.000519927	11.6667	-2.19309	0.0120482	0.175192	1528.33
1756	Tb427_100005200	Tb427_100005200	ATPF1G	ATP synthase, putative	34.428	1	52.1	21	0	323.31	Yes			4.73104	0.000190066	0.0289419	59.3333	1.86833	0.112656	0.731394	490.333	-2.86271	0.176709	0.896931	1106	5.97459	6.76203	1.4565	-0.581439	4.45136	1.73508	-6.55603	-2.31067	0.278584	Yes			3.74401	0.000367973	0.0241772	77.3333	2.11094	0.193276	0.755225	621.667	-1.63306	0.267166	0.890889	1080.33
2583	Tb427_110129300;Tb427_110129500;Tb427_110129400;Tb427_110129200	Tb427_110129300;Tb427_110129500;Tb427_110129400;Tb427_110129200		Hsp70 protein/MreB/Mbl protein, putative ;Hsp70 protein/MreB/Mbl protein, putative ;Hsp70 protein/MreB/Mbl protein, putative ;Hsp70 protein/MreB/Mbl protein, putative	71.422	4	70.3	2	0	221.32				4.60152	0.00225279	0.0967543	134.333	-0.0620448	0.313306	0.993917	881.667	-4.66357	0.0003828	0.05829	1601.33	9.19865	1.17465	3.43127	0.0723467	-0.299467	0.0409859	-9.12631	-1.47412	-3.39029
1739	Tb427_090086100	Tb427_090086100	N/A	Roadblock/LC7 domain containing protein, putative	11.13	1	65.3	4	0	84.288	Yes			4.59996	4.2236e-05	0.0117909	35.3333	1.98919	0.0556445	0.495769	318	-2.61077	0.0475916	0.546	1309.33	4.42305	4.45716	4.91965	2.01598	3.95275	-0.00117166	-2.40708	-0.504407	-4.92083				2.07515	0.0131565	0.182341	254	2.14138	0.000987413	0.0625597	107.333	0.0662344	0.287057	0.915898	1062.33
886	Tb427_050034700	Tb427_050034700	NEK6	Protein kinase domain/Protein tyrosine kinase, putative	111.55	1	29.8	29	0	323.31	Yes	Yes		4.5716	0.00063055	0.0459205	88	5.19936	1.27335e-06	0.00213286	11.3333	0.627763	0.912936	1.03462	450.667	6.46059	6.50214	0.752067	6.15248	7.24205	2.20354	-0.3081	0.739912	1.45148				0.86963	0.739333	1.08305	1086	3.02166	0.0488004	0.49754	393	2.15203	0.999866	1.00269	55.6667
2533	Tb427_110146800;Tb427_110146700;Tb427_110107600	Tb427_110146800;Tb427_110146700;Tb427_110107600	N/A	Ubiquitin-2 like Rad60 SUMO-like/Ubiquitin family/Ribosomal L40e family, putative ;Ubiquitin-2 like Rad60 SUMO-like/Ubiquitin family/Ribosomal L40e family, putative ;Ubiquitin-2 like Rad60 SUMO-like/Ubiquitin family/Ubiquitin-like domain containing protein	14.656	3	47.7	8	0	323.31	Yes		Yes	4.48116	6.59919e-05	0.0157909	41	0.854205	0.125781	0.783206	509	-3.62696	0.00015643	0.0374314	1621	5.81025	4.25773	3.37551	-0.127456	1.99844	0.691625	-5.93771	-2.25928	-2.68388				2.55634	0.00801062	0.140701	215.333	1.58463	0.0441122	0.477165	380	-0.971714	0.239516	0.860123	1106.33
2367	Tb427_110049600	Tb427_110049600	ALBA2	ALBA-Domain Protein TbAlba2	12.773	1	73.5	11	0	117.29				4.29737	0.101333	0.647836	472.667	1.4014	0.153591	0.811564	543.667	-2.89597	0.00185531	0.141256	1551	-0.0229208	8.13492	4.7801	-1.76158	4.00223	1.96354	-1.73866	-4.13269	-2.81656
911	Tb427_050042100	Tb427_050042100	VAMP7B	Synaptobrevin, putative	24.402	1	19.4	4	0	50.327	Yes			4.26964	0.000454406	0.042285	78.3333	0.396353	0.078458	0.62283	445	-3.87329	0.000337911	0.0566001	1605	6.79217	5.11895	0.897808	1.48909	-0.340702	0.0406671	-5.30308	-5.45965	-0.857141				0.072687	0.391539	0.996543	801	0.142551	0.248934	0.813276	677.667	0.0698637	0.434274	1.05103	939.667
1592	Tb427_090039600	Tb427_090039600	N/A	hypothetical protein, conserved	13.925	1	36.5	4	0	136.09		Yes		4.22306	0.000838387	0.0540115	95.6667	2.26313	0.000337911	0.0377334	71	-1.95993	0.0183633	0.370584	1408	2.22473	4.06475	6.37971	1.62432	2.88911	2.27595	-0.600414	-1.17563	-4.10376				0.0994663	0.387846	0.998605	798	0.165602	0.193276	0.756893	621.667	0.0661356	0.396063	1.03174	970.333
1856	Tb427_100037500	Tb427_100037500	LACS5	AMP-binding enzyme, putative	78.969	1	31.2	23	0	295.97	Yes	Yes		4.17469	0.000231909	0.0298805	62.3333	2.56904	0.000129523	0.0166886	52	-1.60565	0.130541	0.795112	1161	6.13563	2.99401	3.39443	2.88504	3.40932	1.41277	-3.25059	0.415311	-1.98166	Yes			4.16255	0.000814109	0.0390332	100.667	2.1408	0.00524265	0.134789	187	-2.02175	0.00334293	0.107825	1614
1019	Tb427_060043000;Tb427_060042400;Tb427_060042300	Tb427_060043000;Tb427_060042400;Tb427_060042300	MtHSP70	Hsp70 protein/MreB/Mbl protein, putative ;Hsp70 protein/MreB/Mbl protein, putative ;Hsp70 protein/MreB/Mbl protein, putative	71.474	3	71.4	67	0	323.31				4.14114	0.000976833	0.0584356	100.333	2.6539	0.00176744	0.0897109	123	-1.48724	0.088036	0.695567	1224.67	5.20671	1.7087	5.50801	1.82928	1.3415	4.79092	-3.37743	-0.367205	-0.717088	Yes	Yes		3.72018	0.000846999	0.0385276	102	4.07761	5.28828e-05	0.00781784	40.6667	0.357434	0.793178	1.08238	636.333
2604	Tb427_110134400	Tb427_110134400	N/A	Acetyl-CoA dehydrogenase C-terminal like, putative	66.592	1	34.1	21	0	279.51	Yes			4.13784	0.000239429	0.028646	62.6667	2.03963	0.121863	0.764496	475.333	-2.09821	0.00609575	0.249034	1490.33	6.52551	4.08629	1.80173	3.08198	3.06345	-0.0265224	-3.44353	-1.02284	-1.82825	Yes			4.8437	0.00014409	0.0134534	56.6667	2.31877	0.00429517	0.129146	175	-2.52492	0.00139281	0.0772139	1654.67
508	Tb427_020026400	Tb427_020026400	N/A	DnaJ domain/DnaJ C terminal domain/DnaJ central domain containing protein, putative	44.327	1	17.8	7	0	45.93				4.05736	0.000602001	0.0504176	84	1.74952	0.280462	0.988999	895.667	-2.30785	0.095041	0.723607	1212.67	5.0555	6.27405	0.842538	0.0852049	6.46007	-1.29673	-4.9703	0.186024	-2.13926				0.0399118	0.575334	1.05986	947	0.10271	0.438042	0.939645	838.333	0.0627986	0.834458	1.05813	590.667
1088	Tb427_070010500	Tb427_070010500	HSP70	Hsp70 protein/MreB/Mbl protein, putative	70.211	1	52.9	30	0	323.31			Yes	4.04605	0.000910469	0.0564828	98.6667	0.138964	0.110373	0.73073	489.333	-3.90708	0.000251013	0.0467163	1612	7.95448	2.87512	1.30854	0.895174	-0.692075	0.213793	-7.0593	-3.5672	-1.09474				0.935556	0.0368796	0.338987	358	1.44071	0.00513111	0.135859	185.667	0.505156	0.99032	1.04511	229.667
1539	Tb427_090022000	Tb427_090022000	N/A	hypothetical protein, conserved	22.632	1	31.3	12	0	323.31	Yes	Yes		4.00812	0.000347565	0.0363857	73.3333	3.7806	1.81554e-05	0.00506839	27.3333	-0.227518	0.858781	1.05614	542	5.33901	5.49011	1.19525	5.4536	4.74639	1.14183	0.114585	-0.743717	-0.0534212	Yes	Yes		5.70276	3.09802e-06	0.00109918	16	5.56688	1.07184e-06	0.000633816	11.3333	-0.135888	0.34899	0.988991	1009
2395	Tb427_110059300	Tb427_110059300	N/A	HAD domain in Swiss Army Knife RNA repair proteins, putative	37.378	1	65.2	24	0	323.31	Yes	Yes		3.84332	0.000602001	0.0480167	86	4.32425	3.45042e-06	0.00192649	15.6667	0.480931	0.984676	1.0257	253.333	4.00779	6.47385	1.04831	4.86846	6.08163	2.02265	0.860666	-0.392213	0.974339				0.0449879	0.64501	1.0724	1003.67	0.0940487	0.524509	0.989872	906.667	0.0490609	0.684807	1.10945	737.667
1026	Tb427_060045200	Tb427_060045200	N/A	hypothetical protein, conserved	11.61	1	46.2	3	0	5.6794				3.75939	0.00251653	0.0878166	138.667	0.646425	0.477844	1.00425	840.667	-3.11296	0.167863	0.870499	1116	1.50854	7.18174	2.58788	2.64537	-0.685373	-0.0207174	1.13683	-7.86712	-2.60859
2076	Tb427_100123000;Tb427_090032800	Tb427_100123000;Tb427_090032800	RPS3	KH domain/Ribosomal protein S3, C-terminal domain containing protein, putative ;KH domain/Ribosomal protein S3, C-terminal domain containing protein, putative	24.216	2	52.8	14	0	127.36	Yes			3.71543	0.000414833	0.0408733	76	1.764	0.000645157	0.0514589	88	-1.95143	0.0139103	0.358458	1432	3.00583	3.71954	4.42093	2.09408	2.48603	0.711897	-0.911748	-1.23352	-3.70903				1.77257	0.187154	0.772119	615	1.53507	0.215257	0.790613	644.667	-0.237509	0.328816	0.972201	1026
1548	Tb427_090024600	Tb427_090024600	ACS2	AMP-binding enzyme, putative	79.615	1	26.3	10	0	33.138	Yes			3.6487	0.000247111	0.0275941	63.6667	2.21193	0.174855	0.841614	567.333	-1.43677	0.206966	0.905138	1075.33	4.50719	4.02462	2.4143	2.60665	5.16511	-1.13595	-1.90054	1.14049	-3.55025				0.0530203	0.442234	0.99812	841.667	0.121845	0.32725	0.886323	747.667	0.0688251	0.624813	1.1051	788
699	Tb427_040012100	Tb427_040012100	SPT	Aminotransferase class I and II, putative	54.128	1	21.2	9	0	49.001	Yes			3.63364	0.000652544	0.0455421	88	0.963846	0.108121	0.724407	542.667	-2.66979	0.00239103	0.174129	1540.33	4.50284	5.52151	0.876565	2.19022	0.6952	0.00611333	-2.31262	-4.8263	-0.870452	Yes			3.32487	0.000758621	0.0373832	98.3333	2.20226	0.00507593	0.136435	185	-1.12261	0.0103276	0.163581	1540.67
1939	Tb427_100066200	Tb427_100066200		hypothetical protein, conserved	12.255	1	16.3	3	0	5.9188				3.60699	0.00191548	0.0891228	127.667	0.682409	0.517235	1.03139	856.333	-2.92458	0.00824952	0.287874	1470.67	4.29868	5.93294	0.589338	2.88406	-0.814469	-0.0223609	-1.41462	-6.74741	-0.611699
2340	Tb427_110041300;Tb427_110041200	Tb427_110041300;Tb427_110041200		RS4NT (NUC023) domain/S4 domain/Ribosomal family S4e/KOW motif/40S ribosomal protein S4 C-terminus, putative ;RS4NT (NUC023) domain/S4 domain/Ribosomal family S4e/KOW motif/40S ribosomal protein S4 C-terminus, putative	30.63	2	57.9	20	0	323.31				3.50397	0.161643	0.825465	553	1.233	0.193939	0.8756	588	-2.27097	0.0328714	0.474651	1351	-0.112301	1.87135	8.75286	-0.399692	0.837997	3.26071	-0.287391	-1.03336	-5.49216				-0.376524	0.548949	1.04713	926	0.278664	0.195136	0.760814	623.667	0.655189	0.990021	1.04666	232
1798	Tb427_100018100	Tb427_100018100		CCR4-NOT transcription complex subunit 1 TTP binding domain/CCR4-NOT transcription complex subunit 1 CAF1-binding domain/Domain of unknown function (DUF3819)/CCR4-Not complex component, Not1, putative	259.01	1	29	58	0	323.31				3.48255	0.0350414	0.360088	333.333	1.10685	0.223983	0.945017	616.667	-2.3757	0.0826865	0.665865	1233.33	2.77301	0.133368	7.54128	-0.119448	-0.0352194	3.47521	-2.89245	-0.168587	-4.06607				1.68738	0.261746	0.943774	689.667	0.516727	0.211017	0.783148	640.333	-1.17065	0.277408	0.901323	1071
2169	Tb427_100155400;Tb427_100154300	Tb427_100155400;Tb427_100154300	RPS2	Ribosomal protein S5, N-terminal domain/Ribosomal protein S5, C-terminal domain containing protein, putative ;Ribosomal protein S5, N-terminal domain/Ribosomal protein S5, C-terminal domain containing protein, putative	28.642	2	40.2	9	0	45.7	Yes			3.43983	0.000540944	0.0476885	83.3333	1.65183	0.20527	0.897719	598.667	-1.78801	0.261139	0.969862	1026	3.21495	3.19606	3.9085	3.28033	2.32551	-0.650355	0.0653836	-0.870553	-4.55885
2408	Tb427_110063500	Tb427_110063500	HSP70.4	Translation initiation factor SUI1, putative	12.738	1	36.7	3	0	115.15				3.36579	0.00232122	0.0972012	134.333	1.77392	0.186482	0.862868	580	-1.59187	0.656834	1.03499	719	1.53012	4.08781	4.47945	1.96726	4.40531	-1.05081	0.437141	0.317498	-5.53026
1101	Tb427_070014300;Tb427_070014200;Tb427_070014100	Tb427_070014300;Tb427_070014200;Tb427_070014100	J22	Ribosomal protein S9/S16, putative ;Ribosomal protein S9/S16, putative ;Ribosomal protein S9/S16, putative	16.998	3	41.6	7	0	242.4				3.36066	0.0124801	0.190038	235.667	2.0753	0.00921012	0.164116	212.667	-1.28537	0.0385286	0.512186	1333	1.00062	1.63435	7.44703	0.737107	0.574946	4.91384	-0.263511	-1.0594	-2.53318	Yes			2.91852	0.000830445	0.0387687	101.333	1.34414	0.243332	0.808374	672.333	-1.57438	0.013682	0.182496	1517.67
1456	Tb427_080070200	Tb427_080070200		Chagasin family peptidase inhibitor I42, putative	13.455	1	46.3	5	0	323.31				3.35198	0.00114046	0.0636759	106	1.24178	0.0055845	0.128137	179.667	-2.1102	0.0127471	0.355857	1438.33	2.27663	4.80411	2.9752	1.99725	1.62482	0.10327	-0.279377	-3.17929	-2.87193				0.383888	0.217229	0.845097	646.667	0.680948	0.0840411	0.558385	471	0.297059	0.820925	1.06847	606.333
2582	Tb427_110129000	Tb427_110129000	HSP70.4	Hsp70 protein/MreB/Mbl protein, putative	71.381	1	70.3	2	0	323.31	Yes		Yes	3.34463	0.000675044	0.0452279	89.6667	-0.437985	0.8952	1.0334	1197.67	-3.78261	0.000153586	0.042876	1621.33	5.20926	2.96957	1.85506	-1.38135	0.595537	-0.528144	-6.59061	-2.37403	-2.3832				1.78449	0.00963739	0.151298	229	0.28358	0.125283	0.673489	538	-1.50091	0.00938672	0.157095	1548
1671	Tb427_090065200;Tb427_090065100	Tb427_090065200;Tb427_090065100	J22	Ribosomal protein L14p/L23e, putative ;Ribosomal protein L14p/L23e, putative	14.962	2	65.5	9	0	52.299				3.32902	0.00194604	0.0880978	126.667	1.33236	0.00211998	0.101456	131	-1.99667	0.0129092	0.354473	1437.67	1.77668	3.96855	4.24184	0.752552	2.74924	0.49528	-1.02413	-1.21931	-3.74656
1705	Tb427_090075300	Tb427_090075300		DnaJ domain/DnaJ C terminal domain/DnaJ central domain containing protein, putative	48.659	1	29.9	11	0	259.11				3.27678	0.00194604	0.0857795	130	1.81603	0.0439356	0.430364	333.667	-1.46076	0.101333	0.751031	1198.67	3.85583	5.33828	0.636236	0.409314	5.01504	0.0237181	-3.44651	-0.323236	-0.612518				0.180151	0.547687	1.05265	925	0.612229	0.360213	0.901294	775.333	0.432078	0.986582	1.0518	256
345	Tb427_090005000;Tb427_000198100	Tb427_090005000;Tb427_000198100	MLP2	hypothetical protein, conserved ;hypothetical protein, conserved	92.358	2	3.1	2	0	3.8761				3.2688	0.00100623	0.0581187	102	1.68839	0.00191548	0.0943654	127.333	-1.58041	0.0152026	0.369048	1424	2.45622	4.75606	2.59413	1.27469	3.63608	0.15439	-1.18153	-1.11998	-2.43974	Yes			4.1378	0.000300843	0.0213478	72.3333	4.01212	0.0993498	0.591432	498	-0.125681	0.747536	1.10144	681.333
2368	Tb427_110049700	Tb427_110049700		Alba, putative	14.038	1	32.8	4	0	199.16				3.26787	0.166368	0.829366	558.333	1.30853	0.78444	1.00454	1067	-1.95934	0.188734	0.885515	1093.67	-3.12035	8.21062	4.71334	-2.19623	6.43045	-0.308632	0.924119	-1.78017	-5.02197
1950	Tb427_100070700	Tb427_100070700	J22	DnaJ domain/Domain of unknown function (DUF1977), putative	31.198	1	23.4	7	0	288.5	Yes		Yes	3.2405	0.00062333	0.0474581	87.3333	-0.20287	0.829726	1.00564	1095.33	-3.44337	0.000231909	0.0485558	1613.33	3.13067	4.07061	2.52022	-0.12932	-0.47181	-0.00747964	-3.25999	-4.54242	-2.5277				1.17679	0.0838627	0.53903	470.667	0.765563	0.0260014	0.339166	318.667	-0.411231	0.175847	0.748086	1172.67
881	Tb427_050033100	Tb427_050033100		hypothetical protein, conserved	14.491	1	39.4	4	0	101.71				3.17444	0.00184047	0.0880794	125.333	0.314524	0.223629	0.945905	615.667	-2.85991	0.000967162	0.108	1575.33	1.97021	3.36735	4.18575	-0.986997	1.65144	0.279129	-2.95721	-1.71591	-3.90662				0.117764	0.376	1.03095	788.333	0.177364	0.18234	0.750515	609.667	0.0595991	0.439299	1.05456	935.667
680	Tb427_040005200	Tb427_040005200	CLDP43	hypothetical protein, conserved	43	1	35.1	12	0	323.31		Yes		3.15155	0.0147831	0.209845	256.333	3.78121	6.56591e-06	0.00274948	19.3333	0.629662	0.828208	1.05574	564.667	4.03505	5.18688	0.232723	3.70289	4.83346	2.80729	-0.332166	-0.353421	2.57457	Yes	Yes		4.76945	9.67728e-05	0.011445	49.6667	4.57631	0.00011333	0.0154651	52.3333	-0.193137	0.47718	1.08389	905.667
1549	Tb427_090024700	Tb427_090024700		AMP-binding enzyme, putative	77.881	1	28.1	2	0	323.31				3.1103	0.00377692	0.109075	158.333	1.08511	0.242045	0.963005	634	-2.02519	0.124302	0.785681	1169.33	5.69249	0.949522	2.68889	1.73655	1.72847	-0.209689	-3.95594	0.778944	-2.89858				2.98142	0.00321964	0.0804456	159	1.92021	0.163307	0.729741	587.667	-1.06121	0.187457	0.771576	1159.67
2004	Tb427_100094000	Tb427_100094000		hypothetical protein, conserved	61.455	1	19.6	10	0	87.707				3.08799	0.034936	0.361221	332.333	0.782718	0.0901991	0.668511	455.667	-2.30527	0.00629523	0.239648	1488.33	6.44791	0.109339	2.70672	1.49479	-0.902725	1.75609	-4.95312	-1.01206	-0.950633				0.922363	0.146151	0.684093	566.333	-1.18621	0.990405	1.03779	1546	-2.10857	0.00504849	0.119414	1590.33
2648	Tb427_110150500	Tb427_110150500	N/A	hypothetical protein, conserved	30.104	1	20.7	6	0	9.243		Yes		3.0484	0.00139392	0.0729629	115	3.34526	5.11688e-05	0.012244	38	0.296859	0.810943	1.05542	583	2.34205	4.0609	2.74226	3.53795	5.84207	0.655759	1.19591	1.78117	-2.0865
2025	Tb427_100103200	Tb427_100103200		hypothetical protein, conserved	152.93	1	6.8	8	0	39.267				2.99214	0.0110045	0.175548	230.333	1.87516	0.00255318	0.0929691	161	-1.11698	0.323988	1.00125	987.333	4.33867	4.34935	0.288412	0.923146	4.60426	0.098077	-3.41553	0.254918	-0.190335				0.0567003	0.847298	1.08606	1200	0.0688719	0.713316	1.05452	1062.33	0.0121716	0.689434	1.10784	733.667
1870	Tb427_100044400	Tb427_100044400		DEAD/DEAH box helicase/Helicase conserved C-terminal domain containing protein, putative	46.468	1	46.1	16	0	230.26				2.91613	0.0126934	0.186504	237.667	1.938	0.0932055	0.672927	461	-0.978125	0.222215	0.894735	1060.67	1.74184	0.785	6.22154	0.0223373	1.72646	4.06521	-1.7195	0.941458	-2.15633				0.370015	0.850729	1.07877	1204.33	-0.712962	0.810716	1.09955	1157.33	-1.08298	0.256017	0.876783	1090.67
2103	Tb427_100133300	Tb427_100133300		hypothetical protein, conserved	105.87	1	7.2	5	0	157.55				2.91394	0.0106666	0.171794	225.333	2.1086	0.00168239	0.0909033	153.333	-0.805345	0.105678	0.750048	1205.67	3.92968	4.48681	0.325327	2.67228	3.57274	0.080769	-1.25741	-0.914071	-0.244558				-1.25265	0.999511	1.00632	1689.67	-0.818821	0.993455	1.03305	1573.33	0.433833	0.835857	1.05538	589
515	Tb427_020029400;Tb427_020029100	Tb427_020029400;Tb427_020029100		hypothetical protein, conserved ;hypothetical protein, conserved	163.8	2	2.7	3	0	14.021				2.91	0.037305	0.367564	344.333	2.00019	0.0443048	0.428963	364.333	-0.90981	0.21835	0.898613	1064	0.104592	1.20686	7.41853	0.802412	-0.44473	5.64288	0.69782	-1.65159	-1.77566				3.10491	0.050816	0.40607	398.333	3.27533	0.0014999	0.0700219	123.333	0.17042	0.923237	1.05191	457.333
636	Tb427_110066300;Tb427_030046700	Tb427_110066300;Tb427_030046700		Ribosomal protein S8, putative ;Ribosomal protein S8, putative	14.645	2	35.4	5	0	75.365				2.90236	0.00312523	0.09694	148.667	0.790415	0.261901	0.974853	651	-2.11194	0.0324684	0.47291	1352	1.61359	3.98714	3.10635	0.575528	3.18106	-1.38534	-1.03806	-0.806084	-4.49169				2.14498	0.00475318	0.106736	181	0.984755	0.262826	0.838585	690.667	-1.16023	0.0162203	0.193119	1502.67
1780	Tb427_100011100	Tb427_100011100		Synaptobrevin, putative	26.489	1	16.7	4	0	152.26				2.89285	0.00235595	0.0939577	135.667	-0.103634	0.443057	0.981642	670.667	-2.99649	0.000595001	0.0830522	1590.67	5.55623	2.10319	1.01914	0.0697549	-0.414547	0.0338893	-5.48647	-2.51773	-0.985252				-0.11891	0.952919	1.04093	1386.33	1.21154	0.326077	0.884495	746.667	1.33045	0.98976	1.04763	234
2297	Tb427_110029200	Tb427_110029200		Dynein heavy chain, N-terminal region 2/Hydrolytic ATP binding site of dynein motor region/AAA domain (dynein-related subfamily)/P-loop containing dynein motor region/P-loop containing dynein motor region D4/Microtubule-binding stalk of dynein motor/ATP-bi	485.04	1	6.4	24	0	198.28				2.88832	0.10992	0.687	446.667	1.25937	0.380717	0.966213	610	-1.62895	0.20867	0.903158	1070.67	3.18747	5.38	0.0974984	-0.742525	4.49528	0.0253524	-3.93	-0.884715	-0.072146
1779	Tb427_100010900	Tb427_100010900	N/A	RF-1 domain containing protein, putative	69.052	1	38.4	26	0	323.31				2.88413	0.00246222	0.089657	137.333	1.58929	0.00268425	0.0956621	142	-1.29485	0.0307928	0.460517	1357.33	3.30475	4.6762	0.671452	0.784998	3.81154	0.171317	-2.51975	-0.864661	-0.500135	Yes	Yes		4.66757	8.36803e-05	0.0123707	47.3333	2.76878	0.000472065	0.044076	84	-1.89879	0.00750024	0.146213	1564.33
2010	Tb427_100096400	Tb427_100096400		hypothetical protein, conserved	45.398	1	58.2	20	0	323.31				2.87514	0.0327703	0.34962	325	1.6169	0.0196261	0.256825	274	-1.25824	0.117318	0.764618	1179	0.825473	0.470806	7.32913	0.526256	-0.0834717	4.40791	-0.299218	-0.554278	-2.92122				0.348286	0.441395	0.998768	841	0.792793	0.304817	0.876411	728.333	0.444508	0.755971	1.09477	673.333
355	Tb427_000405800	Tb427_000405800	N/A	Trypanosome variant surface glycoprotein (A-type)/Trypanosome variant surface glycoprotein C-terminal domain containing protein, putative	53.812	1	4	2	0	2.951		Yes		2.86581	0.00239103	0.0931389	135	2.96494	6.59919e-05	0.0138171	41.3333	0.0991349	0.846409	1.05486	550.667	2.72325	5.03531	0.83886	3.58571	4.63898	0.670135	0.862462	-0.396333	-0.168725				0.557064	0.21921	0.84908	648.667	0.981503	0.0143858	0.236301	261.667	0.424438	0.990655	1.04422	227
1567	Tb427_090031400	Tb427_090031400		60s Acidic ribosomal protein, putative	11.09	1	88.5	7	0	151.61				2.83512	0.00334069	0.101739	152	0.905126	0.114274	0.739028	492.333	-1.92999	0.0101037	0.325456	1456	2.90026	1.60152	4.00357	2.30782	-1.20006	1.60761	-0.592432	-2.80158	-2.39596				-0.726251	0.908234	1.0517	1289.67	-0.419785	0.839182	1.1085	1190	0.306466	0.422998	1.04367	948.667
966	Tb427_060021300	Tb427_060021300		Diacylglycerol kinase catalytic domain containing protein, putative	36.714	1	27.6	9	0	34.894				2.82765	0.00122872	0.0663905	108.333	0.356229	0.16607	0.82788	412.667	-2.47142	0.00172457	0.144432	1554	3.5296	3.59004	1.36332	1.05955	0.00244088	0.00669215	-2.47004	-3.5876	-1.35662				1.05839	0.053149	0.417196	404.333	0.576252	0.161645	0.724135	585.667	-0.482141	0.0829743	0.470276	1306
2119	Tb427_100138200	Tb427_100138200		Roadblock/LC7 domain containing protein, putative	12.853	1	39.8	3	0	167.3				2.7863	0.00417245	0.110934	161.667	0.176438	0.740761	1.0752	1026.67	-2.60986	0.151341	0.844987	1135	1.44651	3.06287	3.84951	2.24052	-1.2921	-0.419115	0.794015	-4.35497	-4.26862
943	Tb427_060014200;Tb427_060014100;Tb427_060014000;Tb427_060013900;Tb427_060013800;Tb427_060013500;Tb427_060013400;Tb427_060013100;Tb427_060013700;Tb427_060013600	Tb427_060014200;Tb427_060014100;Tb427_060014000;Tb427_060013900;Tb427_060013800;Tb427_060013500;Tb427_060013400;Tb427_060013100;Tb427_060013700;Tb427_060013600	CP	Cathepsin propeptide inhibitor domain (I29)/Papain family cysteine protease/Protein of unknown function (DUF3586), putative ;Cathepsin propeptide inhibitor domain (I29)/Papain family cysteine protease/Protein of unknown function (DUF3586), putative ;Cathep	48.346	10	10.9	1	0	156.93				2.72773	0.00242645	0.0923706	137	1.45966	0.127521	0.788181	511	-1.26808	0.124793	0.785823	1167.33	2.43702	4.70474	1.04145	-0.538949	4.51456	0.40336	-2.97597	-0.190177	-0.638085	Yes			2.89671	0.000600743	0.0333037	91	1.68345	0.125749	0.669907	538.667	-1.21326	0.0277547	0.236716	1449.33
409	Tb427_010018400;Tb427_010018200;Tb427_010018000;Tb427_010017800;Tb427_010017600;Tb427_010017400;Tb427_010017200	Tb427_010018400;Tb427_010018200;Tb427_010018000;Tb427_010017800;Tb427_010017600;Tb427_010017400;Tb427_010017200		Tubulin/FtsZ family, GTPase domain/Tubulin C-terminal domain containing protein, putative ;Tubulin/FtsZ family, GTPase domain/Tubulin C-terminal domain containing protein, putative ;Tubulin/FtsZ family, GTPase domain/Tubulin C-terminal domain containing pr	49.787	7	58.8	25	0	323.31				2.7262	0.00336277	0.100583	153	1.89914	0.00220235	0.102471	132.333	-0.82706	0.0752512	0.633396	1245.67	1.87604	2.74459	3.55797	0.657922	2.0237	3.01579	-1.21812	-0.720886	-0.542173				1.0977	0.360213	1.04415	775.333	-0.641122	0.934564	1.08078	1341.33	-1.73882	0.0182688	0.201297	1491.67
2328	Tb427_110037500	Tb427_110037500		TCP-1/cpn60 chaperonin family, putative	59.572	1	27.2	15	0	185.78				2.71737	0.0113494	0.179341	228.333	1.47999	0.154157	0.809448	544.333	-1.23738	0.071452	0.620114	1255.33	1.01976	1.79896	5.33337	-0.202198	1.18343	3.45873	-1.22196	-0.615536	-1.87464				0.609572	0.366265	1.03135	780.333	-0.512173	0.9725	1.06692	1450	-1.12175	0.0246375	0.22646	1462
2599	Tb427_110133400	Tb427_110133400		ATP synthase alpha/beta family, beta-barrel domain/ATP synthase alpha/beta family, nucleotide-binding domain containing protein, putative	55.619	1	15.8	7	0	26.667				2.71398	0.00145632	0.0739195	115.333	0.547082	0.254326	0.970378	662.667	-2.1669	0.0104296	0.317629	1454.33	3.58915	2.96091	1.59189	-0.543571	2.13519	0.0496298	-4.13272	-0.825719	-1.54226				1.11099	0.378037	1.02231	790	0.605335	0.271171	0.845443	698.333	-0.505659	0.360616	1.00587	999.333
1060	Tb427_110084200;Tb427_060054800	Tb427_110084200;Tb427_060054800		Ribosomal protein S11, putative ;Ribosomal protein S11, putative	15.513	2	39.6	7	0	47.65				2.70464	0.00978467	0.167238	217.333	1.73324	0.00540041	0.127404	178.667	-0.9714	0.0637683	0.590121	1270.67	1.26057	1.71323	5.14011	1.08739	0.841994	3.27033	-0.173173	-0.87124	-1.86979				0.869264	0.148748	0.6854	569.667	-0.229915	0.705057	1.0493	1055	-1.09918	0.120453	0.605335	1244
2641	Tb427_110149700;Tb427_110147700	Tb427_110149700;Tb427_110147700		Glutathione S-transferase, N-terminal domain/Glutathione S-transferase, C-terminal domain/Elongation factor 1 gamma, conserved domain containing protein, putative ;Glutathione S-transferase, N-terminal domain/Glutathione S-transferase, C-terminal domain/El	46.275	2	37.1	21	0	323.31				2.70144	0.00882582	0.160688	210	1.57853	0.225758	0.938326	618.667	-1.12291	0.0731626	0.625242	1248	1.83077	1.21337	5.06017	-0.301707	0.189998	4.84728	-2.13248	-1.02337	-0.21289				0.921183	0.754923	1.08177	1100.67	0.985675	0.655789	1.04058	1012.67	0.0644919	0.568654	1.07777	833.333
1909	Tb427_100057500;Tb427_100057400	Tb427_100057500;Tb427_100057400		Ribosomal protein S13/S18, putative ;Ribosomal protein S13/S18, putative	17.51	2	50.3	11	0	127.39				2.67945	0.00549194	0.129563	179	1.76518	0.000910469	0.0663059	98.3333	-0.914269	0.0529594	0.565012	1294.67	1.15495	3.79198	3.09141	0.974383	2.76853	1.55262	-0.18057	-1.02345	-1.53879				2.90712	0.00340574	0.0827641	162	1.84111	0.00199785	0.0787598	135.667	-1.06601	0.290427	0.916757	1059.33
726	Tb427_040021700	Tb427_040021700		WD domain, G-beta repeat, putative	53.091	1	16	7	0	126.3				2.67559	0.00149465	0.0736333	116.333	1.25316	0.442613	0.981956	805.667	-1.42243	0.165475	0.863462	1119	3.06609	2.99055	1.97012	-0.448505	4.20223	0.00573884	-3.5146	1.21168	-1.96438
2267	Tb427_110020100	Tb427_110020100		Acyl-CoA dehydrogenase, N-terminal domain/Acyl-CoA dehydrogenase, middle domain/Acyl-CoA dehydrogenase, C-terminal domain containing protein, putative	44.777	1	13.4	5	0	151.55				2.65832	0.00259018	0.0867712	140.333	1.83544	0.00302107	0.0973132	154.333	-0.82288	0.169972	0.87065	1113.67	3.18949	4.07359	0.711869	1.62648	3.81183	0.0680023	-1.56301	-0.261766	-0.643867				0.157797	0.35981	1.04469	775	-0.539886	0.888184	1.0889	1256.67	-0.697684	0.0410489	0.294821	1404
2610	Tb427_110135500	Tb427_110135500	COPG	Adaptin N terminal region/Coatomer gamma subunit appendage platform subdomain/Coatomer subunit gamma-1 C-terminal appendage platform, putative	97.586	1	26.9	21	0	77.713		Yes		2.64737	0.188411	0.881532	582.667	2.44812	0.000347565	0.0363857	72	-0.199246	0.815753	1.05269	578.333	4.43704	3.98908	-0.484013	2.37678	4.67045	0.297144	-2.06026	0.681363	0.781157
2498	Tb427_110096300	Tb427_110096300		Ribose/Galactose Isomerase, putative	16.957	1	31.6	4	0	55.015				2.64027	0.00242645	0.0903179	135.667	1.40862	0.00246222	0.0937323	136.667	-1.23165	0.0366486	0.499076	1339	2.88354	2.26286	2.77442	1.94947	1.39901	0.877374	-0.934072	-0.863845	-1.89704				0.0478346	0.462837	1.01367	858	0.116573	0.350587	0.889759	767.333	0.068738	0.702031	1.10408	722.667
1160	Tb427_070035800	Tb427_070035800		WD domain, G-beta repeat, putative	68.983	1	24.6	14	0	164.85				2.62357	0.00276112	0.08894	141.667	1.62371	0.00126296	0.0755518	108	-0.999855	0.181713	0.889969	1100	4.83006	2.02442	1.01622	2.23044	2.15012	0.490577	-2.59962	0.125702	-0.525642				0.852406	0.133616	0.663964	549.667	0.0282536	0.500846	0.978524	888	-0.824152	0.2212	0.833141	1124.33
1902	Tb427_100054600	Tb427_100054600		Mitochondrial ATP synthase epsilon chain, putative	8.6908	1	56	4	0	99.804				2.6207	0.0101961	0.169094	220	2.57258	0.000996369	0.0695383	106.667	-0.048123	0.751291	1.05483	640.333	0.568164	5.31173	1.98222	1.70916	5.88075	0.127834	1.14099	0.569025	-1.85438				2.51837	0.001302	0.0502121	117.667	1.00509	0.6538	1.0449	1011	-1.51328	0.159445	0.708913	1192
1061	Tb427_060054900	Tb427_060054900	N/A	ATP synthase, Delta/Epsilon chain, beta-sandwich domain containing protein, putative	20.147	1	52.2	10	0	323.31				2.61762	0.00249834	0.0890367	137	1.36938	0.00306245	0.0949926	147.667	-1.24824	0.308418	1.00116	985.667	4.55249	2.44613	0.854239	1.18327	1.4047	1.52016	-3.36922	-1.04143	0.66592	Yes	Yes		3.48705	0.000397398	0.0243098	79.3333	4.53958	8.19644e-06	0.00242341	22	1.05254	0.933806	1.05246	435.333
1805	Tb427_100021300	Tb427_100021300		Anaphase-promoting complex subunit 11 RING-H2 finger/RING-H2 zinc finger domain containing protein, putative	12.18	1	18.9	2	0	5.4318				2.60951	0.0366486	0.365395	333.333	-0.275309	0.831235	1.00456	1114.67	-2.88482	0.00331871	0.185295	1524	0.0830593	4.53602	3.20945	-1.27679	2.01502	-1.56416	-1.35985	-2.521	-4.77361				0.0562352	0.792856	1.08696	1138.33	0.0818724	0.64501	1.04117	1003.67	0.0256372	0.559024	1.07677	841
1910	Tb427_100057800;Tb427_100057700	Tb427_100057800;Tb427_100057700		Plectin/S10 domain containing protein, putative ;Plectin/S10 domain containing protein, putative	19.285	2	22.7	3	0	14.851				2.60873	0.00233855	0.0955381	135.333	0.962112	0.261139	0.974182	653	-1.64662	0.0126934	0.360364	1439	2.68292	2.72029	2.42297	1.6825	1.34677	-0.142934	-1.00042	-1.37352	-2.56591				0.737281	0.109244	0.592654	514	0.689512	0.2169	0.790103	646.333	-0.0477686	0.263187	0.882595	1084
728	Tb427_040022400	Tb427_040022400		Acyl CoA binding protein, putative	10.569	1	12.9	2	0	45.919				2.60129	0.132837	0.756808	518.667	-0.160188	0.782349	1.00803	1081	-2.76148	0.151902	0.845299	1133	-0.0332928	6.22474	1.61242	0.0637471	-0.534998	-0.00931467	0.0970399	-6.75973	-1.62173				0.817922	0.182042	0.763458	609.333	0.195261	0.177016	0.754872	603.667	-0.62266	0.146409	0.681705	1208.33
1806	Tb427_100021800	Tb427_100021800		hypothetical protein, conserved	39.206	1	50.8	12	0	323.31				2.60035	0.203244	0.895878	618	1.38518	0.161351	0.821468	308	-1.21516	0.264192	0.972575	1017.33	0.0229602	7.38011	0.397966	0.0668141	4.0569	0.0318382	0.043854	-3.32321	-0.366128				1.81413	0.302147	1.02292	726	0.304565	0.616657	1.04584	980.333	-1.50957	0.0297635	0.246731	1441.67
521	Tb427_020030700	Tb427_020030700		LSM domain containing protein, putative	12.488	1	20.7	2	0	75.909				2.5931	0.190676	0.887173	584	1.51791	0.00251653	0.093671	137	-1.07518	0.299526	0.991512	993	3.58522	4.33189	-0.137827	1.65849	2.77838	0.116864	-1.92673	-1.55351	0.254691
1948	Tb427_100069500;Tb427_100069700;Tb427_100068400	Tb427_100069500;Tb427_100069700;Tb427_100068400		TCP-1/cpn60 chaperonin family, putative ;TCP-1/cpn60 chaperonin family, putative ;TCP-1/cpn60 chaperonin family, putative	59.503	3	73.8	50	0	323.31				2.58983	0.00921012	0.164116	213	1.91019	0.00498669	0.119324	174	-0.679638	0.21279	0.902338	1069.67	1.9588	1.04432	4.76638	0.845041	1.03824	3.8473	-1.11376	-0.00608171	-0.919076				3.17072	0.00346933	0.0831701	163	3.29156	0.000620841	0.0524463	92	0.12084	0.473802	1.08455	908.333
1301	Tb427_080007800;Tb427_080007600	Tb427_080007800		Nucleoplasmin-like domain containing protein, putative	33.088	2	8.4	3	0	36.076				2.56987	0.139356	0.780672	526.333	1.50778	0.163994	0.832396	556	-1.0621	0.117318	0.767605	1173.33	-0.466081	4.46671	3.70898	-1.26693	2.2271	3.56316	-0.800847	-2.23962	-0.145824				-0.175626	0.494504	1.02363	883	0.0520202	0.345006	0.896107	762.667	0.227646	0.939569	1.0536	422.333
2487	Tb427_110089800	Tb427_110089800		Putative exonuclease SbcCD, C subunit, putative	152.82	1	12.2	16	0	53.036				2.56965	0.0271686	0.316024	296.333	0.896398	0.209354	0.901459	627.333	-1.67325	0.0458023	0.536496	1345.67	2.48248	5.01715	0.209316	-0.381221	3.01796	0.0524565	-2.8637	-1.99919	-0.156859				0.0399294	0.577835	1.06006	949	0.102543	0.439299	0.935554	839.333	0.0626139	0.834739	1.05622	590.333
1132	Tb427_070026200	Tb427_070026200		hypothetical protein, conserved	37.723	1	40.9	11	0	250.04				2.56413	0.0126399	0.190737	241	-1.01399	0.934485	1.0449	1356	-3.57812	0.00616177	0.240022	1496	4.34767	3.0109	0.333823	-0.413418	-2.64832	0.0197721	-4.76109	-5.65922	-0.314051				0.690788	0.289677	1.0176	715	1.03713	0.0304843	0.380839	336	0.346338	0.976981	1.05874	306.333
545	Tb427_030010900	Tb427_030010900		ADP-ribosylation factor family/Ras of Complex, Roc, domain of DAPkinase/Ras family, putative	24.406	1	32.7	8	0	107.41				2.51934	0.00555353	0.129197	179.667	2.11073	0.00334069	0.0964769	151.333	-0.408603	0.336039	1.01968	964.667	5.28757	1.31208	0.958364	4.72892	0.944634	0.658647	-0.558651	-0.367442	-0.299716				2.42028	0.00188206	0.0575652	133	1.98441	0.198884	0.768672	627.667	-0.435873	0.38457	1.02436	979.667
777	Tb427_040041800	Tb427_040041800		Helicase conserved C-terminal domain containing protein, putative	122.66	1	11.2	11	0	44.069				2.51606	0.00370566	0.108894	157.333	1.26725	0.10612	0.716736	508	-1.24881	0.191001	0.888684	1092.33	4.19281	1.42733	1.92804	0.0582852	3.68455	0.0589173	-4.13453	2.25722	-1.86913				0.0535922	0.51733	1.03466	901	0.206671	0.198257	0.76792	627	0.153079	0.894332	1.05418	508.667
1041	Tb427_060048800	Tb427_060048800		Eukaryotic translation initiation factor 3 subunit 7 (eIF-3), putative	57.988	1	22.9	11	0	323.31				2.49263	0.00257164	0.0879081	141.333	2.09668	0.174547	0.842554	567.667	-0.395959	0.295115	0.994603	996.333	3.65856	3.04053	0.778807	3.02185	3.51543	-0.247257	-0.636712	0.4749	-1.02606				0.423545	0.63414	1.06834	994.667	0.462629	0.224203	0.792303	653.667	0.0390839	0.893079	1.05481	510.667
988	Tb427_060028900	Tb427_060028900		Gamma tubulin complex component N-terminal/Gamma tubulin complex component C-terminal, putative	74.466	1	12.3	8	0	142.3				2.4833	0.00513193	0.126411	172.333	0.24844	0.523944	1.03614	874.667	-2.23486	0.00310421	0.192576	1529.33	3.12796	3.77114	0.550804	-0.0712096	0.806277	0.0102529	-3.19917	-2.96487	-0.540551
1260	Tb427_070070100	Tb427_070070100		hypothetical protein, conserved	25.327	1	26.6	6	0	111.73				2.46823	0.00653341	0.142123	193.333	-0.0581974	0.402029	0.968919	782	-2.52643	0.00590053	0.25342	1490.33	2.206	4.60883	0.589859	0.307763	-0.481525	-0.000830604	-1.89823	-5.09036	-0.59069				0.0470614	0.670007	1.0776	1024.67	0.0916702	0.563215	1.02162	937.333	0.0446088	0.609282	1.0951	800.667
2505	Tb427_110099900	Tb427_110099900		HEAT repeats/26S proteasome regulatory subunit RPN2 C-terminal domain containing protein, putative	106.46	1	15.6	14	0	251.21				2.44008	0.00938444	0.165462	214.333	-0.0627828	0.540024	1.03851	774	-2.50287	0.0672924	0.593236	1262	5.28136	0.509882	1.529	-0.416485	0.201251	0.0268858	-5.69785	-0.308632	-1.50212
1800	Tb427_100018500	Tb427_100018500		PCI domain containing protein, putative	54.896	1	25.5	13	0	72.823				2.42066	0.00274177	0.0900483	142.333	1.29182	0.00221908	0.100458	133.333	-1.12884	0.0834371	0.668694	1233	3.79367	2.43519	1.03312	1.51262	1.88453	0.4783	-2.28105	-0.550662	-0.55482				0.631071	0.558605	1.04864	933.667	-0.0231891	0.9042	1.08897	1282.67	-0.65426	0.13854	0.662454	1218.67
2753	Tb427_110187400	Tb427_110187400	TCP-1-alpha	TCP-1/cpn60 chaperonin family, putative	59.462	1	60.1	34	0	323.31		Yes		2.4191	0.00384909	0.109275	159.333	2.27864	0.000574327	0.0480999	84.3333	-0.140464	0.833333	1.05425	559	4.31862	1.69136	1.24733	3.15063	1.98309	1.70218	-1.16798	0.291738	0.454853				-0.120477	0.616657	1.0704	980.333	0.119222	0.268983	0.843068	696.333	0.239699	0.838907	1.05698	585.333
654	Tb427_030053800	Tb427_030053800		hypothetical protein, conserved	61.891	1	4.1	1	0.0080987	1.7577				2.40906	0.073508	0.537668	501	0.206805	0.188089	0.865519	462.333	-2.20225	0.375537	0.954515	931.333	0.109909	6.84809	0.269171	0.973078	-0.377799	0.0251338	0.863169	-7.22589	-0.244037				0.0526684	0.737174	1.08437	1084	0.0867574	0.616657	1.04684	980.333	0.0340889	0.492813	1.08468	893.333
923	Tb427_050048500;Tb427_050050100;Tb427_050050000;Tb427_050049900;Tb427_050049800;Tb427_050049700;Tb427_050049600;Tb427_050049500;Tb427_050049400;Tb427_050049300;Tb427_050049200;Tb427_050049100;Tb427_050049000;Tb427_050048900;Tb427_050048800;Tb427_050048700;Tb427_050048600;Tb427_020011600	Tb427_050048500;Tb427_050050100;Tb427_050050000;Tb427_050049900;Tb427_050049800;Tb427_050049700;Tb427_050049600;Tb427_050049500;Tb427_050049400;Tb427_050049300;Tb427_050049200;Tb427_050049100;Tb427_050049000;Tb427_050048900;Tb427_050048800;Tb427_050048700;Tb427_050048600		hypothetical protein, conserved ;hypothetical protein, conserved ;hypothetical protein, conserved ;hypothetical protein, conserved ;hypothetical protein, conserved ;hypothetical protein, conserved ;hypothetical protein, conserved ;hypothetical protein, con	11.142	18	40	4	0	46.326				2.40074	0.00583639	0.128631	182.667	1.00365	0.0069197	0.150526	193.333	-1.39709	0.0843816	0.669854	1231	2.59447	1.41112	3.19663	1.69396	0.839841	0.477156	-0.900504	-0.571283	-2.71948				-0.259048	0.831068	1.08645	1180.33	-0.34612	0.719267	1.05715	1067.67	-0.0870718	0.502537	1.0793	885.667
2391	Tb427_110057900	Tb427_110057900		ATP synthase subunit C, putative	12.302	1	11	1	0	4.4939				2.39744	0.00302107	0.0954771	147.667	-0.261115	0.739242	1.07579	928.333	-2.65855	0.000901242	0.116122	1578	3.55969	2.84347	0.789157	0.0767979	-0.846954	-0.0131891	-3.48289	-3.69043	-0.802346
523	Tb427_100159900;Tb427_020031100	Tb427_100159900;Tb427_020031100		Ribosomal S13/S15 N-terminal domain/Ribosomal protein S15, putative ;Ribosomal S13/S15 N-terminal domain/Ribosomal protein S15, putative	17.309	2	40.4	6	0	33.126				2.38879	0.00956095	0.165099	214.667	-0.164973	0.426659	0.970997	783.333	-2.55376	0.00973965	0.319881	1459.33	0.926583	2.94624	3.29355	0.426336	0.593792	-1.51505	-0.500247	-2.35245	-4.80859				0.439783	0.611334	1.06953	976	-0.22552	0.916316	1.0801	1304.33	-0.665303	0.205861	0.806175	1140
1329	Tb427_080017300	Tb427_080017300		hypothetical protein, conserved	63.618	1	15.7	6	0	41.116				2.33773	0.00684836	0.141617	194	1.48973	0.198893	0.881339	591.667	-0.847999	0.171184	0.874187	1112.67	3.5967	2.88708	0.529422	1.96581	2.74783	-0.244439	-1.63089	-0.139246	-0.773861				0.05313	0.876572	1.07466	1239.33	1.1637	0.115087	0.636025	523	1.11057	0.997643	1.02302	143.667
1833	Tb427_100030200	Tb427_100030200		lactate/malate dehydrogenase, NAD binding domain/lactate/malate dehydrogenase, alpha/beta C-terminal domain containing protein, putative	33.171	1	30.9	5	0	91.829				2.32917	0.00504445	0.126111	175.667	1.06797	0.00438017	0.112874	166.333	-1.2612	0.0546449	0.565002	1291	1.53047	3.06399	2.39305	0.494862	2.36923	0.33983	-1.03561	-0.694758	-2.05322				0.12668	0.536321	1.04783	916	3.02597	0.000758621	0.0560747	98.3333	2.89929	0.999145	1.00824	102.667
1992	Tb427_100088800	Tb427_100088800	N/A	TCP-1/cpn60 chaperonin family, putative	58.095	1	49.5	28	0	295.84				2.31794	0.00424955	0.111219	164.333	1.18032	0.00593277	0.132499	184	-1.13762	0.114042	0.773359	1178.33	4.21067	1.74308	1.00008	2.01066	0.67315	0.85715	-2.20001	-1.06993	-0.142928	Yes			3.55047	0.000367973	0.0233137	77.3333	1.37636	0.243332	0.806863	672.333	-2.17411	0.0191876	0.205053	1487
2515	Tb427_110103600	Tb427_110103600	N/A	GMC oxidoreductase, putative	58.606	1	9.9	6	0	249.12				2.30744	0.00459467	0.116607	170.333	0.395053	0.714027	1.07457	1033.33	-1.91239	0.0189176	0.372788	1406	3.84061	2.39686	0.684858	-0.436136	1.64892	-0.0276246	-4.27675	-0.747938	-0.712482	Yes			2.99174	0.000713116	0.0372079	96.3333	0.307784	0.274099	0.851579	701	-2.68395	0.000326616	0.0643797	1700.67
2438	Tb427_110071400	Tb427_110071400		Cytochrome b5-like Heme/Steroid binding domain containing protein, putative	14.754	1	20.3	3	0	69.606				2.30529	0.00409628	0.114354	164.333	0.200441	0.1349	0.798438	521.667	-2.10485	0.0274367	0.425523	1367.67	2.56533	3.59663	0.75392	1.26855	-1.10702	0.439789	-1.29677	-4.70365	-0.314131				0.500356	0.4126	1.0013	818	0.390084	0.315579	0.885819	737.667	-0.110272	0.732834	1.10548	695
1878	Tb427_100045500;Tb427_100045600	Tb427_100045500;Tb427_100045600	RPL30	Ribosomal protein L7Ae/L30e/S12e/Gadd45 family, putative ;Ribosomal protein L7Ae/L30e/S12e/Gadd45 family, putative	11.613	2	39.6	4	0	27.867		Yes		2.30514	0.00695555	0.14208	193.333	2.20549	0.000314561	0.037635	68	-0.0996447	0.686285	1.04693	695	1.18541	4.18849	1.54151	1.98523	4.13199	0.499255	0.799824	-0.0565016	-1.04226				-0.212202	0.811935	1.08954	1158.67	-0.107458	0.675486	1.0393	1029.33	0.104744	0.895782	1.05449	506.333
1251	Tb427_070066900	Tb427_070066900		hypothetical protein, conserved	88.192	1	22.6	16	0	323.31				2.27685	0.207987	0.902536	602	1.74557	0.00117305	0.0755713	109.333	-0.531279	0.716394	1.04617	669.333	4.29673	2.90784	-0.374021	2.28937	2.66357	0.283768	-2.00736	-0.244271	0.657789				0.53696	0.468317	1.01938	862.333	-0.317727	0.907093	1.08802	1287.67	-0.854687	0.305964	0.932611	1045.67
567	Tb427_030018900	Tb427_030018900		Not1 N-terminal domain, CCR4-Not complex component/NOT2 / NOT3 / NOT5 family, putative	66.724	1	35.6	21	0	323.31				2.26871	0.136201	0.77073	522.667	0.625773	0.147181	0.800416	538	-1.64294	0.11614	0.762883	1181.33	5.60016	-1.44986	2.65583	3.03002	-1.39575	0.243048	-2.57014	0.0541083	-2.41279				0.824616	0.101157	0.578881	501	0.988099	0.164701	0.732282	589.333	0.163483	0.354589	0.996896	1004.33
1670	Tb427_090064500	Tb427_090064500		TCP-1/cpn60 chaperonin family, putative	61.471	1	23.4	13	0	134.69				2.26807	0.139356	0.77807	526.333	0.258791	0.416512	0.964949	776.333	-2.00928	0.0543616	0.565563	1292	1.74738	-0.372104	5.42894	0.0638606	-0.945177	1.65769	-1.68352	-0.573074	-3.77125				-0.120794	0.842191	1.08816	1193.67	-0.699639	0.989042	1.04005	1535.67	-0.578846	0.393183	1.03641	972.667
2176	Tb427_100156200	Tb427_100156200		Metallopeptidase family M24, putative	42.676	1	25.7	12	0	23.652				2.26185	0.00804994	0.154984	204.667	-0.817157	0.817971	1.00007	1101.67	-3.07901	0.0055845	0.246159	1495	4.76307	1.3168	0.70568	-2.68171	0.242032	-0.0117869	-7.44478	-1.07476	-0.717467				0.694265	0.324905	1.02014	745.667	-0.189422	0.780459	1.09104	1125.67	-0.883687	0.0781152	0.449923	1315.33
2357	Tb427_110046500	Tb427_110046500		Ubiquitin family, putative	67.395	1	19	12	0	158.87				2.25954	0.00857566	0.159602	208.333	-0.324885	0.397223	0.968485	761.333	-2.58442	0.0756031	0.633176	1246.67	4.40902	0.558813	1.81079	1.05807	0.444338	-2.47706	-3.35095	-0.114475	-4.28785				-0.486497	0.922055	1.04054	1315.33	-0.734586	0.925731	1.07972	1322.67	-0.248089	0.432601	1.04841	941
2680	Tb427_110160400	Tb427_110160400		TCP-1/cpn60 chaperonin family, putative	59.381	1	17.5	10	0	51.351				2.25534	0.0054308	0.129951	178.667	0.0309812	0.440393	0.980928	793	-2.22435	0.00306245	0.197292	1528.67	3.70229	1.20696	1.85676	0.877919	-0.0532326	-0.731742	-2.82437	-1.26019	-2.5885				0.277015	0.67275	1.07713	1027	-0.341915	0.657378	1.04031	1014	-0.61893	0.430511	1.05052	942.667
2279	Tb427_110023100	Tb427_110023100		hypothetical protein, conserved	45.606	1	29.1	10	0	323.31				2.24757	0.0055845	0.126406	180.333	0.718642	0.283606	0.993808	670	-1.52893	0.141486	0.820032	1147	3.69093	1.12769	1.9241	1.39577	1.4196	-0.659437	-2.29516	0.291908	-2.58354				-1.18059	0.998795	1.01307	1660	-1.22476	0.959172	1.07287	1404.33	-0.0441698	0.674314	1.10762	746.667
702	Tb427_110011100;Tb427_040012900	Tb427_110011100;Tb427_040012900		Ribosomal protein L21e, putative ;Ribosomal protein L21e, putative	18.002	2	18.2	3	0	4.9054				2.24585	0.00663729	0.142532	190.667	0.620726	0.604521	1.07606	922.333	-1.62512	0.00596513	0.24979	1491.33	2.16925	3.90209	0.666207	-0.416696	2.29573	-0.0168615	-2.58595	-1.60635	-0.683069
1787	Tb427_100015000	Tb427_100015000		TCP-1/cpn60 chaperonin family, putative	58.375	1	31.5	15	0	269.33				2.2401	0.0087419	0.160909	210	-0.33695	0.444835	0.98298	796.667	-2.57705	0.0210204	0.370623	1395.67	2.10766	1.22692	3.38573	0.431674	0.424381	-1.86691	-1.67599	-0.802537	-5.25264				0.8749	0.367478	1.0315	781.333	-0.923478	0.996998	1.01882	1619.33	-1.79838	0.0195906	0.206867	1485
408	Tb427_010018300;Tb427_010018100;Tb427_010017900;Tb427_010017700;Tb427_010017500;Tb427_010017300;Tb427_010017100	Tb427_010018300;Tb427_010018100;Tb427_010017900;Tb427_010017700;Tb427_010017500;Tb427_010017300;Tb427_010017100		Tubulin/FtsZ family, GTPase domain/Tubulin C-terminal domain containing protein, putative ;Tubulin/FtsZ family, GTPase domain/Tubulin C-terminal domain containing protein, putative ;Tubulin/FtsZ family, GTPase domain/Tubulin C-terminal domain containing pr	49.704	7	47.3	26	0	323.31				2.21454	0.00412156	0.113174	163	0.930687	0.16607	0.830352	558.667	-1.28385	0.265341	0.968291	1021.67	2.51425	2.22524	1.90413	-0.0844529	0.731083	2.14543	-2.5987	-1.49415	0.241302				1.85599	0.230948	0.871705	660.333	0.224562	0.301005	0.87682	725	-1.63143	0.197317	0.783089	1149
2295	Tb427_110029000	Tb427_110029000		hypothetical protein, conserved	24.58	1	53.6	12	0	114.46				2.21318	0.0154458	0.21034	250.333	0.729007	0.169368	0.831937	702.333	-1.48417	0.201564	0.902728	1081.33	5.43404	0.526531	0.678954	0.0779765	2.09701	0.0120333	-5.35607	1.57048	-0.666921				0.089316	0.7788	1.0939	1124	0.410241	0.137546	0.685411	555	0.320925	0.930713	1.05299	442
1190	Tb427_070044200	Tb427_070044200		Protein tyrosine kinase/Protein kinase domain containing protein, putative	87.084	1	12.4	8	0	45.772				2.20819	0.034412	0.358013	336.333	1.32279	0.00540041	0.125634	177.667	-0.885402	0.484108	0.936351	827.333	4.87061	1.53035	0.223617	0.794228	3.09918	0.0749663	-4.07639	1.56883	-0.14865				-0.0308596	0.907665	1.05242	1288.67	0.402869	0.647013	1.04251	1005.33	0.433728	0.93754	1.05199	427
481	Tb427_020018800	Tb427_020018800		ADP-ribosylation factor family/Signal recognition particle receptor beta subunit/Elongation factor Tu GTP binding domain/50S ribosome-binding GTPase, putative	29.335	1	22.2	5	0	176.44				2.19182	0.00414695	0.112035	163	-0.170684	0.86484	1.02015	1106.67	-2.36251	0.00172457	0.152034	1552.67	2.97615	2.7662	0.833124	0.0671845	-0.550132	-0.0291049	-2.90896	-3.31634	-0.862229				0.717777	0.170643	0.738345	596.333	0.897399	0.100552	0.590662	500	0.179622	0.726268	1.10687	701
646	Tb427_030051000	Tb427_030051000		50S ribosome-binding GTPase/Dynamin family/Dynamin central region/Dynamin GTPase effector domain containing protein, putative	73.162	1	47.7	8	0	323.31				2.18463	0.0058045	0.129634	182.333	0.535245	0.0172215	0.234521	261	-1.64938	0.0236776	0.404694	1386.33	4.17298	1.49352	0.887385	0.680308	0.341319	0.584109	-3.49267	-1.1522	-0.303276
2468	Tb427_110081800;Tb427_110081200	Tb427_110081800;Tb427_110081200	BiP	Hsp70 protein/MreB/Mbl protein/FGGY family of carbohydrate kinases, C-terminal domain containing protein, putative ;Hsp70 protein/MreB/Mbl protein/FGGY family of carbohydrate kinases, C-terminal domain containing protein, putative	71.434	2	55	47	0	323.31				2.17235	0.00674228	0.141166	188.333	0.60468	0.289537	0.993801	674.333	-1.56767	0.118028	0.766264	1178.67	3.78339	2.12968	0.603986	0.443946	2.2644	-0.894305	-3.33944	0.134719	-1.49829				2.98647	0.00725338	0.132655	208.333	1.90163	0.00984966	0.187885	230.667	-1.08485	0.031309	0.253617	1436
1089	Tb427_070011400	Tb427_070011400		hypothetical protein, conserved	60.468	1	8.1	4	0	20.893				2.15932	0.0271686	0.318233	306.667	0.252146	0.421801	0.966508	789	-1.90717	0.0269908	0.42252	1368.33	2.9593	3.29704	0.221622	-0.134798	0.86314	0.0280963	-3.09409	-2.4339	-0.193526				0.0405344	0.596511	1.06353	964	0.0999754	0.465787	0.951966	860.333	0.059441	0.807649	1.07324	621
1379	Tb427_080036000	Tb427_080036000		TCP-1/cpn60 chaperonin family, putative	60.817	1	33.8	19	0	323.31				2.15436	0.00754616	0.148704	198.667	1.4593	0.0063289	0.139486	189	-0.695062	0.202235	0.903318	1077	4.30349	0.972466	1.18713	3.06001	0.48495	0.832939	-1.24348	-0.487516	-0.354192				-0.0728443	0.743983	1.07741	1090.33	0.804802	0.147186	0.692594	567.667	0.877646	0.933501	1.05278	436
2281	Tb427_110023800	Tb427_110023800		TCP-1/cpn60 chaperonin family, putative	58.057	1	36.7	17	0	228.29				2.15214	0.0116001	0.18159	230.333	0.62803	0.307605	0.990844	683.333	-1.52411	0.152463	0.845617	1133.67	2.10638	0.821339	3.5287	1.43525	0.484763	-0.0359183	-0.671137	-0.336576	-3.56462				1.13403	0.114208	0.610258	521.667	-0.0533264	0.940425	1.07842	1354.67	-1.18735	0.0151134	0.186189	1509
2067	Tb427_100119300	Tb427_100119300		hypothetical protein, conserved	45.859	1	8	3	0	28.965				2.14235	0.00440661	0.113555	166.667	-0.270377	0.804418	0.998074	1099	-2.41273	0.00165466	0.153975	1555.33	2.99422	2.62592	0.806901	0.0779808	-0.85645	-0.0326607	-2.91624	-3.48237	-0.839562				0.580109	0.118871	0.623896	528.667	-0.776779	0.968876	1.07023	1436.33	-1.35689	0.00651293	0.137547	1574
659	Tb427_030055300	Tb427_030055300		Cofilin/tropomyosin-type actin-binding protein, putative	15.119	1	21.3	2	0	3.655				2.1391	0.0451743	0.415753	359.667	0.292929	0.124547	0.778422	381	-1.84617	0.0533775	0.565869	1285.67	1.11231	5.06642	0.238579	0.0778135	0.765968	0.0350059	-1.0345	-4.30045	-0.203573
1343	Tb427_080021200	Tb427_080021200		Sec7 domain containing protein, putative	194.5	1	6.8	9	0	49.305				2.13677	0.0430821	0.405408	342	0.596793	0.0454248	0.43231	332.667	-1.53998	0.0790012	0.655084	1259	4.7618	1.46097	0.187554	1.32311	0.430336	0.0369344	-3.43869	-1.03063	-0.150619				0.0496834	0.893079	1.06473	1264.33	0.0413553	0.854365	1.10229	1209	-0.00832807	0.751418	1.09443	677.667
1993	Tb427_100088900	Tb427_100088900		Ribosomal protein L1p/L10e family, putative	30.838	1	7.8	2	0	34.785				2.1142	0.0358926	0.360001	346.333	1.05248	0.116375	0.744002	514	-1.06172	0.0631411	0.594164	1260	1.39394	4.69045	0.258214	0.0603582	3.04201	0.0550671	-1.33358	-1.64844	-0.203147
1875	Tb427_100045100	Tb427_100045100		hypothetical protein, conserved	36.587	1	11.2	2	0	3.685				2.10157	0.00717327	0.144762	196	-0.276739	0.703284	1.07091	923	-2.37831	0.00276112	0.184995	1533.33	1.31296	3.11978	1.87197	-0.515542	-0.332648	0.0179728	-1.8285	-3.45242	-1.854				0.0510647	0.885353	1.07136	1252.33	0.0459731	0.832203	1.10752	1181.67	-0.00509163	0.737534	1.10412	690.667
1349	Tb427_080022500	Tb427_080022500		hypothetical protein, conserved	48.395	1	34.8	14	0	196.01				2.09648	0.274995	0.988447	662.667	1.94849	0.0125332	0.196197	236	-0.147987	0.63177	1.03442	738	-0.206837	0.343531	6.15274	1.10372	-0.0355416	4.7773	1.31055	-0.379073	-1.37544				0.860639	0.0428465	0.368979	376.333	0.00333561	0.482248	0.96341	873.333	-0.857303	0.0191209	0.206833	1487.33
2474	Tb427_110083700;Tb427_110083500	Tb427_110083700;Tb427_110083500		Ribosomal protein S10p/S20e, putative ;Ribosomal protein S10p/S20e, putative	13.354	2	38.5	6	0	30.863				2.08248	0.00555353	0.127427	180.667	0.952171	0.275384	0.985615	663	-1.13031	0.193611	0.895853	1088.67	2.90767	1.69676	1.643	2.82026	1.27784	-1.24158	-0.0874127	-0.418923	-2.88459				0.735925	0.0854777	0.543503	473.667	1.17972	0.0642342	0.522713	430.667	0.443797	0.770748	1.08516	659
1197	Tb427_070046000	Tb427_070046000		Domain of unknown function (DUF1935), putative	12.873	1	60.9	2	0	323.31				2.07489	0.0126934	0.188155	236.667	0.643314	0.191326	0.873218	583	-1.43158	0.0101961	0.322236	1455.33	0.691592	4.16673	1.36635	-1.24142	2.90927	0.262094	-1.93301	-1.25746	-1.10426				0.260422	0.428839	0.995761	831	0.0499506	0.363841	0.89771	778.333	-0.210471	0.181149	0.75792	1166.67
1680	Tb427_090067900	Tb427_090067900	N/A	CRAL/TRIO, N-terminal domain/CRAL/TRIO domain containing protein, putative	37.272	1	20.5	8	0	56.305				2.07274	0.0102891	0.167323	215.667	1.72474	0.00225279	0.0967543	131.333	-0.348004	0.369517	0.958112	935	2.55798	3.13814	0.522111	0.936561	4.10429	0.13337	-1.62142	0.966146	-0.388741	Yes	Yes		2.78426	0.00121523	0.0479072	115	4.96586	2.05627e-06	0.000729566	14	2.18161	0.999931	1.00106	44.6667
1066	Tb427_060055800	Tb427_060055800		Protein of unknown function (DUF3808), putative	64.935	1	19.8	10	0	37.399				2.06911	0.00857566	0.161396	207	0.419276	0.143368	0.789937	522	-1.64984	0.0402399	0.518476	1327.33	4.10164	1.37018	0.735518	0.487955	0.761569	0.00830451	-3.61369	-0.608615	-0.727213				2.45796	0.00918117	0.146733	225.333	0.128714	0.399772	0.925843	807.667	-2.32924	0.0140581	0.186112	1515.33
1481	Tb427_080081100;Tb427_040052500	Tb427_080081100;Tb427_040052500		Enoyl-CoA hydratase/isomerase, putative ;Enoyl-CoA hydratase/isomerase, putative	40.104	2	15	5	0	33.601				2.0657	0.21835	0.921248	612.333	1.51836	0.00223589	0.0985558	132	-0.547344	0.747177	1.05347	644	3.48142	2.9949	-0.279225	1.34932	3.04559	0.160153	-2.1321	0.0506865	0.439378				0.437382	0.181446	0.766394	608.667	-0.489325	0.606406	1.04342	972	-0.926707	0.232649	0.854492	1113
1931	Tb427_100063600;Tb427_100063500;Tb427_100063400;Tb427_100063700	Tb427_100063600;Tb427_100063500;Tb427_100063400;Tb427_100063700		Protein kinase domain/Protein tyrosine kinase, putative ;Protein kinase domain/Protein tyrosine kinase, putative ;Protein kinase domain/Protein tyrosine kinase/PH domain containing protein, putative ;Protein kinase domain/Protein tyrosine kinase/PH domain	55.122	4	17.6	7	0	87.143				2.05962	0.00537013	0.130362	178	-0.191346	0.877895	1.02401	1172.33	-2.25097	0.00165466	0.163033	1555.67	2.35187	2.114	1.713	-0.723865	0.353274	-0.203448	-3.07573	-1.76072	-1.91645				-0.440336	0.976065	1.04562	1464.67	-1.4065	0.991456	1.03644	1554.67	-0.966167	0.331564	0.975446	1023.67
1896	Tb427_100053100	Tb427_100053100		Tetratricopeptide repeat/DnaJ domain containing protein, putative	55.927	1	21.8	9	0	78.963				2.0342	0.0210204	0.268773	274.333	-0.118557	0.635624	1.04482	900	-2.15276	0.0112501	0.330595	1450.67	3.51751	2.26027	0.324827	0.0462009	-0.423038	0.0211646	-3.4713	-2.68331	-0.303662				0.54871	0.328816	1.01271	749	0.535094	0.226552	0.799013	656	-0.0136158	0.674314	1.10865	746.667
1868	Tb427_100043400	Tb427_100043400		hypothetical protein, conserved	84.505	1	7.1	4	0	7.9153				1.99629	0.0302154	0.33079	321	-0.0853535	0.247965	0.970423	642.333	-2.08165	0.0246664	0.40506	1379	3.46625	2.29786	0.224778	0.0772332	-0.374456	0.0411623	-3.38901	-2.67231	-0.183616				2.21642	0.033872	0.324805	348	0.905004	0.145893	0.69387	566	-1.31142	0.0178842	0.199538	1493.67
2032	Tb427_100105100	Tb427_100105100		hypothetical protein, conserved	17.194	1	18.5	3	0	57.976				1.9945	0.00663729	0.140727	191	0.950314	0.00713667	0.151316	194.667	-1.04418	0.0376361	0.504324	1335.33	1.80229	2.6635	1.51769	1.03563	1.69071	0.124603	-0.766666	-0.972792	-1.39309				1.50674	0.0153996	0.196539	267.667	0.970967	0.100754	0.587952	500.333	-0.535771	0.272633	0.893995	1075.33
1543	Tb427_090023000	Tb427_090023000		hypothetical protein, conserved	66.953	1	3.8	2	0	8.9815				1.97224	0.0420011	0.402011	371	1.84436	0.00239103	0.0976823	143.667	-0.12788	0.73274	1.04901	651	2.52897	3.21244	0.1753	1.48224	3.9718	0.0790372	-1.04674	0.759357	-0.0962626
1492	Tb427_080086800	Tb427_080086800	N/A	hypothetical protein, conserved	30.045	1	42.5	16	0	293.38				1.95891	0.0150819	0.208779	251	0.517253	0.606264	1.07573	915.333	-1.44166	0.0111514	0.333547	1448.67	1.84406	3.52548	0.50719	-0.299601	1.86694	-0.015578	-2.14366	-1.65854	-0.522768	Yes	Yes		4.37623	4.78095e-05	0.00942377	39.3333	5.57252	2.04194e-07	0.000362241	6.66667	1.19629	0.998032	1.01812	135.333
2280	Tb427_110023700	Tb427_110023700		WD domain, G-beta repeat, putative	36.025	1	22.4	7	0	174.52				1.95534	0.159605	0.822578	551	1.28186	0.159315	0.821084	550.333	-0.673482	0.697252	1.04091	686.333	4.60948	-2.27032	3.52686	1.48983	-2.31472	4.67048	-3.11965	-0.0444079	1.14362				0.215609	0.228914	0.867721	658.333	0.336729	0.339847	0.89053	758.333	0.121121	0.375187	1.02397	987.333
2715	Tb427_110172800	Tb427_110172800		CSN8/PSMD8/EIF3K family, putative	23.046	1	45.4	8	0	51.812				1.95183	0.146358	0.801144	534	1.95191	0.0125864	0.195207	236.333	7.94126e-05	0.435069	0.922457	888	5.64762	-1.23737	1.44523	5.08919	-0.231058	0.997581	-0.558426	1.00631	-0.44765				0.939184	0.125283	0.638653	538	1.41311	0.0463568	0.480918	386.333	0.473924	0.850991	1.06015	570.333
2729	Tb427_110178800	Tb427_110178800		hypothetical protein, conserved	108.58	1	3.9	3	0	81.111				1.94455	0.00743297	0.148217	198.333	0.861229	0.247965	0.96591	438.333	-1.08332	0.165179	0.864606	1118.33	1.72428	2.45213	1.65724	0.0743061	2.49406	0.0153259	-1.64997	0.0419266	-1.64192				-0.0720868	0.952919	1.04029	1386.33	-0.156951	0.968783	1.07079	1436	-0.084864	0.44811	1.05711	928.667
471	Tb427_020016800	Tb427_020016800		Transcription factor S-II (TFIIS), putative	52.171	1	23.3	8	0	20.797				1.93814	0.0265498	0.319935	303	0.65372	0.256211	0.973135	613.333	-1.28442	0.243888	0.94563	1041	0.16479	1.93342	3.7162	-0.137934	2.06179	0.0373003	-0.302724	0.128377	-3.6789				0.0537644	0.75177	1.08162	1097.67	0.0856824	0.630092	1.04563	991.333	0.031918	0.491968	1.08551	894
2625	Tb427_110141500	Tb427_110141500		C-terminal region of Mon2 protein, putative	238.36	1	1.8	3	0	14.925				1.9374	0.220454	0.909507	615.333	1.07841	0.207306	0.89958	590.667	-0.858993	0.761256	1.05555	627	4.27077	1.49081	0.0506279	-0.168245	3.36219	0.0412916	-4.43902	1.87138	-0.00933635
1674	Tb427_090065900	Tb427_090065900		hypothetical protein, conserved	50.786	1	12.3	4	0	9.5967				1.93514	0.019842	0.257638	282.667	0.0684308	0.567589	1.06106	955.333	-1.86671	0.0336872	0.478186	1345.33	3.59409	1.8251	0.386232	-0.806203	0.991972	0.019523	-4.40029	-0.833133	-0.366709				-0.0692152	0.435948	1.00178	836.667	-0.26241	0.425083	0.933289	828	-0.193195	0.194515	0.782469	1152
1818	Tb427_100025300;Tb427_100025200;Tb427_100025100;Tb427_100025000;Tb427_100024900;Tb427_100024800;Tb427_100024700;Tb427_100024600;Tb427_100024500;Tb427_100024400	Tb427_100025300;Tb427_100025200;Tb427_100025100;Tb427_100025000;Tb427_100024900;Tb427_100024800;Tb427_100024700;Tb427_100024600;Tb427_100024500;Tb427_100024400		Elongation factor Tu GTP binding domain/Elongation factor Tu domain 2/Elongation factor Tu C-terminal domain containing protein, putative ;Elongation factor Tu GTP binding domain/Elongation factor Tu domain 2/Elongation factor Tu C-terminal domain containi	49.105	10	61.5	35	0	323.31				1.93372	0.00793175	0.154485	203.667	1.92021	0.00173878	0.0910142	122.667	-0.0135175	0.771744	1.0561	621	1.48302	3.30673	1.01141	0.406494	2.96609	2.38803	-1.07653	-0.340639	1.37662				1.22846	0.22588	0.859894	655.333	1.35955	0.01105	0.194085	239.667	0.131093	0.921203	1.05229	461.333
507	Tb427_020026300	Tb427_020026300		Tetratricopeptide repeat/Potential Monad-binding region of RPAP3, putative	54.016	1	7.4	3	0	17.823				1.91958	0.144994	0.798897	511.667	0.159375	0.0890148	0.662666	587.667	-1.7602	0.221862	0.899803	1105.33	0.0971197	0.139255	5.52235	0.0785889	-0.335775	0.735313	-0.0185308	-0.47503	-4.78704
1289	Tb427_070081700	Tb427_070081700		Zinc-binding dehydrogenase, putative	35.814	1	22.4	6	0	79.114				1.9172	0.0357855	0.363277	333.667	-0.145009	0.459084	0.994781	648.667	-2.06221	0.0204255	0.371878	1385.67	3.81291	1.71185	0.226843	0.0798989	-0.525369	0.0104442	-3.73302	-2.23722	-0.216398				-0.0624306	0.712569	1.08786	1061.67	-0.662266	0.901447	1.08935	1278	-0.599835	0.411771	1.03468	957.667
2470	Tb427_110081700;Tb427_110081600	Tb427_110081700;Tb427_110081600		Protein of unknown function (DUF423), putative ;Protein of unknown function (DUF423), putative	13.538	2	7.8	1	0.0008558	2.4696				1.91667	0.0147831	0.206347	252	0.858162	0.00732092	0.145983	199.333	-1.0585	0.0313774	0.465108	1353.67	0.794105	4.09483	0.86107	0.490001	1.83202	0.252462	-0.304105	-2.2628	-0.608608				1.33626	0.0309406	0.303252	337.667	0.144751	0.489432	0.971199	879	-1.19151	0.0227195	0.22643	1470.33
2415	Tb427_110065100	Tb427_110065100		hypothetical protein, conserved	18.047	1	23.2	3	0	65.466				1.90887	0.529755	1.01993	852.333	0.075859	0.283606	0.991733	656.667	-1.83301	0.465332	0.924591	870.333	0.0101661	-0.0612484	5.77769	0.073834	-0.521851	0.675595	0.0636679	-0.460603	-5.1021
1978	Tb427_100081600	Tb427_100081600		hypothetical protein, conserved	62.596	1	14	6	0	25.882				1.90797	0.0740281	0.539118	431.333	-0.952542	0.579081	1.06706	981.667	-2.86052	0.0165725	0.37012	1429.67	5.26293	0.247884	0.213106	0.288948	-3.17131	0.0247374	-4.97398	-3.4192	-0.188368				0.837	0.207465	0.821524	636.667	0.378698	0.467052	0.952357	861.333	-0.458302	0.110954	0.572186	1258.33
2045	Tb427_100109500	Tb427_100109500		hypothetical protein, conserved	356.4	1	92.2	11	0	214.73				1.90146	0.0101037	0.169237	220	1.04411	0.0911939	0.66703	466	-0.857345	0.259998	0.967771	1026.67	1.89795	1.40897	2.39746	1.4827	1.64905	0.000591796	-0.41525	0.240081	-2.39687				0.428922	0.843546	1.08754	1195.33	-0.406904	0.988577	1.04017	1532.33	-0.835825	0.567817	1.07733	834
2056	Tb427_100113000	Tb427_100113000		Protein tyrosine phosphatase-like protein, PTPLA, putative	25.478	1	15.7	4	0	146.21				1.88844	0.0366486	0.363233	337	-0.0270552	0.138035	0.791812	509.333	-1.9155	0.0296453	0.447351	1359.67	3.60794	1.84484	0.212548	0.222354	-0.337354	0.0338344	-3.38559	-2.1822	-0.178713				0.912233	0.0514571	0.407522	400	0.512274	0.051715	0.50968	400.667	-0.399959	0.334712	0.975006	1021
560	Tb427_030016500	Tb427_030016500	EIF3F	hypothetical protein, conserved	37.238	1	29.3	10	0	45.526		Yes		1.88803	0.0101037	0.170947	220	2.65801	0.000105894	0.014781	48.3333	0.769982	0.929056	1.01844	416.333	1.18775	3.29958	1.17677	3.45338	3.50156	1.0191	2.26562	0.201984	-0.157662				0.185546	0.307879	1.02858	731	0.232806	0.349788	0.891558	766.667	0.0472599	0.299106	0.924415	1051.67
1368	Tb427_080030600	Tb427_080030600		Putative serine esterase (DUF676), putative	45.105	1	13.1	5	0	79.168				1.88208	0.0102425	0.168199	219.667	0.743888	0.466225	0.996079	832.333	-1.13819	0.159605	0.851394	1126	2.41708	2.64193	0.58723	-0.516208	2.73806	0.00980777	-2.93329	0.0961385	-0.577423
1971	Tb427_100078800	Tb427_100078800		hypothetical protein, conserved	129.95	1	12.1	12	0	244.6				1.86852	0.0421203	0.400861	347.667	0.91634	0.180768	0.850524	569.333	-0.952185	0.42445	0.928138	901.667	3.99619	1.38638	0.22301	-0.109681	2.80731	0.0513927	-4.10587	1.42093	-0.171617				-0.138011	0.788983	1.09007	1134.33	-0.397649	0.818256	1.10303	1165.67	-0.259638	0.175847	0.746296	1172.67
2166	Tb427_100153800	Tb427_100153800		DEAD/DEAH box helicase/Helicase conserved C-terminal domain containing protein, putative	66.52	1	16.9	9	0	301.41				1.84255	0.2194	0.914168	612.333	0.407522	0.581285	1.06294	898.333	-1.43502	0.138299	0.812809	1151	0.977249	-0.908274	5.45867	-1.10982	-0.818344	3.15073	-2.08707	0.0899307	-2.30793				-0.662973	0.963837	1.04514	1419	-0.14957	0.352587	0.891009	769	0.513404	0.907475	1.0522	486.667
2591	Tb427_110131800	Tb427_110131800	PEX11	Peroxisomal biogenesis factor 11 (PEX11), putative	23.997	1	45	13	0	267.79				1.82046	0.00824952	0.157022	206.667	0.800777	0.00916688	0.165102	214.333	-1.01968	0.034412	0.476364	1348	2.28271	2.41926	0.759403	0.788956	1.44911	0.164266	-1.49376	-0.970148	-0.595137				1.46827	0.120226	0.625457	530.667	-1.15113	0.849679	1.10266	1203	-2.6194	0.00674277	0.137491	1571.67
1596	Tb427_090040400	Tb427_090040400		Alcohol dehydrogenase GroES-like domain containing protein, putative	49.92	1	8.8	4	0	8.2022				1.79793	0.111055	0.688951	510.333	1.08756	0.149668	0.798387	540.667	-0.710365	0.205947	0.905411	1072	0.101308	5.09687	0.195596	-0.0754967	3.27155	0.0666342	-0.176805	-1.82533	-0.128962				-0.174954	0.738973	1.08342	1085.67	-1.33245	0.987305	1.04069	1523.67	-1.1575	0.0231704	0.225848	1468.33
858	Tb427_050024500	Tb427_050024500		60s Acidic ribosomal protein, putative	10.132	1	13.1	1	0	43.929				1.79541	0.185203	0.873847	578.667	-0.40869	0.336875	0.976238	715	-2.2041	0.143368	0.822401	1144.67	-2.86804	4.89556	3.35871	-2.60243	1.25667	0.119692	0.265614	-3.63889	-3.23902				-0.75671	0.610924	1.06987	975.667	-0.205955	0.346598	0.889819	764	0.550755	0.889261	1.05592	516.667
2108	Tb427_100134500	Tb427_100134500		Hsp70 protein, putative	90.817	1	6.5	4	0	98.156				1.79505	0.0490297	0.43917	374	-0.587548	0.896727	1.03445	1193	-2.3826	0.018778	0.374442	1401.33	4.15463	1.01436	0.216161	-0.199327	-1.58292	0.0196	-4.35395	-2.59728	-0.196561				0.330044	0.870714	1.08017	1231	-0.0527916	0.970681	1.06823	1443	-0.382835	0.741841	1.10405	686.667
689	Tb427_040008100	Tb427_040008100		hypothetical protein, conserved	276.39	1	3.9	7	0	11.081				1.7846	0.277333	0.990474	672	0.294888	0.375968	0.95998	830.667	-1.48971	0.626185	1.03234	751	4.53728	0.782682	0.033825	0.0141779	0.842154	0.0283314	-4.52311	0.0594719	-0.00549368
2247	Tb427_110014500	Tb427_110014500		Nucleoporin autopeptidase/Nuclear protein 96, putative	158.34	1	8.9	12	0	68.523				1.75184	0.0120606	0.185335	231.667	0.303298	0.630054	1.04905	979	-1.44854	0.0190579	0.36692	1407	2.36101	2.31479	0.579716	-0.444116	1.36457	-0.01056	-2.80513	-0.950214	-0.590276				1.63022	0.128336	0.648628	542.333	-0.0503358	0.757364	1.07744	1103	-1.68056	0.00930414	0.158707	1548.67
1849	Tb427_100035400;Tb427_100034900;Tb427_100034400	Tb427_100035400;Tb427_100034900;Tb427_100034400		JAB1/Mov34/MPN/PAD-1 ubiquitin protease/Prokaryotic homologs of the JAB domain containing protein, putative ;JAB1/Mov34/MPN/PAD-1 ubiquitin protease/Prokaryotic homologs of the JAB domain containing protein, putative ;JAB1/Mov34/MPN/PAD-1 ubiquitin proteas	33.847	3	20.3	5	0	204.53				1.75002	0.0147831	0.208081	249.667	0.0963572	0.13516	0.797157	522	-1.65367	0.0157535	0.37165	1420	3.82244	0.475045	0.952585	0.73975	-1.04023	0.589554	-3.08269	-1.51528	-0.363031				0.0398607	0.569489	1.05457	942.333	0.103196	0.433856	0.93861	835	0.0633353	0.833333	1.06202	592
1138	Tb427_070027100	Tb427_070027100		Choline/Carnitine o-acyltransferase, putative	75.208	1	15.7	8	0	20.981				1.74759	0.00903797	0.162781	213	0.334053	0.227898	0.942541	623	-1.41354	0.0954521	0.72019	1211.33	2.64094	1.71096	0.890873	-0.542935	1.36202	0.183072	-3.18388	-0.348937	-0.707801				1.7415	0.208753	0.824783	638	-0.128861	0.614612	1.04537	978.667	-1.87036	0.234699	0.8567	1111
2130	Tb427_100142800	Tb427_100142800		Dpy-30 motif containing protein, putative	12.923	1	26.5	3	0	9.1893				1.73526	0.0126399	0.189034	237.333	1.68925	0.00128613	0.074285	110.333	-0.0460089	0.402029	0.953823	911.667	1.11561	2.56512	1.52504	0.879626	3.74211	0.446007	-0.235981	1.17699	-1.07903
2055	Tb427_100112800;Tb427_100112000;Tb427_100111900;Tb427_100111800;Tb427_100111700;Tb427_100111500	Tb427_100112800;Tb427_100112000;Tb427_100111900;Tb427_100111800;Tb427_100111700;Tb427_100111500		Core histone H2A/H2B/H3/H4, putative ;Core histone H2A/H2B/H3/H4, putative ;Core histone H2A/H2B/H3/H4, putative ;Core histone H2A/H2B/H3/H4, putative ;Core histone H2A/H2B/H3/H4, putative ;Core histone H2A/H2B/H3/H4, putative	12.555	6	42.9	1	0	11.339				1.73462	0.0451743	0.413481	358.667	1.33971	0.00304171	0.0961295	145.667	-0.394909	0.7312	1.0486	657.333	2.75241	2.26381	0.18763	1.95837	1.82073	0.240025	-0.794046	-0.443076	0.0523949				0.507109	0.281475	1.00067	707.667	0.777373	0.199828	0.767304	628.667	0.270264	0.864919	1.06258	552
381	Tb427_010008000	Tb427_010008000		AAA domain (dynein-related subfamily)/Midasin AAA lid domain/ATPase family associated with various cellular activities (AAA), putative	513.79	1	2	8	0	17.512				1.72695	0.279679	0.984163	666.333	1.28457	0.140685	0.788117	528.333	-0.442383	0.68301	1.04766	697	0.89901	4.22452	0.0573274	0.0474914	3.76258	0.0436421	-0.851518	-0.461944	-0.0136853
449	Tb427_020007900	Tb427_020007900		ADP-ribosylation factor family/Ras of Complex, Roc, domain of DAPkinase/Ras family, putative	25.385	1	33	8	0	160.45				1.72037	0.0277969	0.316734	307	1.36975	0.0911939	0.672907	418	-0.350621	0.244997	0.945552	1035.67	3.00749	1.82709	0.326526	2.93309	1.17367	0.00248056	-0.0743938	-0.653423	-0.324045				1.55079	0.0703918	0.507622	444	1.23313	0.0587274	0.515755	418	-0.317652	0.281104	0.908339	1067.67
619	Tb427_030040600;Tb427_030040400	Tb427_030040600;Tb427_030040400		Redoxin/AhpC/TSA family/Thioredoxin-like/Thioredoxin-like domain/Thioredoxin, putative ;Redoxin/AhpC/TSA family/Thioredoxin-like/Thioredoxin-like domain/Thioredoxin, putative	15.891	2	31.2	4	0	16.209				1.71298	0.0158155	0.211928	254.667	1.16395	0.00440661	0.111834	165.333	-0.549033	0.166667	0.866977	1118.67	0.857424	3.36413	0.917402	0.212937	2.69329	0.585623	-0.644487	-0.670834	-0.331778				0.0679507	0.397711	0.995118	806	0.137529	0.269348	0.84272	696.667	0.0695783	0.459467	1.06827	919.667
711	Tb427_040017300	Tb427_040017300		Double-stranded RNA binding motif/DEAD/DEAH box helicase/Helicase conserved C-terminal domain/Helicase associated domain (HA2), putative	241.83	1	3.5	6	0	215.4				1.71063	0.159605	0.827671	561.667	1.13477	0.00929701	0.163921	233.333	-0.575862	0.693206	1.0423	691.333	2.47058	2.55933	0.101991	0.67372	2.67237	0.0582178	-1.79686	0.11304	-0.0437729				-1.92376	0.999707	1.00537	1703	-1.13074	0.997643	1.01422	1631.33	0.793022	0.985888	1.05233	260.333
1824	Tb427_100027900	Tb427_100027900		La domain/RNA recognition motif. (a.k.a. RRM, RBD, or RNP domain), putative	37.689	1	28.1	8	0	97.832				1.70107	0.0119572	0.185448	234	1.12206	0.00837083	0.157541	204.667	-0.579011	0.132324	0.803055	1158	2.92659	1.50499	0.67163	2.31555	0.864082	0.186546	-0.611041	-0.640909	-0.485084				0.055784	0.857688	1.08064	1213.33	0.0642871	0.744696	1.07318	1091	0.00850305	0.70807	1.10769	717.333
2558	Tb427_110121200	Tb427_110121200		hypothetical protein, conserved	62.775	1	25.5	11	0	139.15				1.69555	0.00951661	0.166045	216.333	0.10539	0.291127	0.993151	677.333	-1.59016	0.00849333	0.290333	1468.67	2.51099	1.71994	0.855705	-0.411283	0.620568	0.106886	-2.92228	-1.09937	-0.748819				1.35802	0.137794	0.667887	555.333	0.0453743	0.854623	1.10182	1209.33	-1.31265	0.016702	0.192399	1500
586	Tb427_030024800	Tb427_030024800		Pleckstrin homology domain containing protein, putative	110.04	1	9.7	8	0	126.63				1.69441	0.0465636	0.421589	360	0.518711	0.277333	0.986268	667.333	-1.1757	0.383746	0.953671	945	1.8337	3.04748	0.202037	-1.79564	3.29904	0.0527352	-3.62935	0.251559	-0.149302				-0.46985	0.44853	1.00087	846.667	-0.516102	0.756668	1.07731	1102.33	-0.0462526	0.516907	1.08264	874.333
677	Tb427_030059600	Tb427_030059600		Ribosomal protein L3, putative	54.986	1	1.7	1	0.00085215	2.4256				1.69172	0.0454248	0.413514	360.667	1.01324	0.184566	0.858743	583	-0.67848	0.476503	0.9335	863.667	1.8945	2.97808	0.202567	-0.302251	3.28273	0.059226	-2.19675	0.304652	-0.143341				-0.184456	0.696328	1.0874	1047.33	-0.355262	0.668829	1.03625	1023.67	-0.170806	0.52873	1.07812	865
929	Tb427_050052400	Tb427_050052400		ADP-ribosylation factor family/Signal recognition particle receptor beta subunit/50S ribosome-binding GTPase/Ras of Complex, Roc, domain of DAPkinase/Ras family/Gtr1/RagA G protein conserved region containing protein, putative	21.771	1	28.4	5	0	29.042				1.66781	0.118741	0.718016	505	0.636784	0.17424	0.843501	596	-1.03103	0.0509016	0.557256	1283.67	0.0375558	3.74867	1.21721	0.0152763	1.83826	0.0568113	-0.0222796	-1.9104	-1.1604				0.62347	0.116857	0.620674	525.667	0.231034	0.092145	0.571557	485.667	-0.392436	0.249286	0.872255	1097
1517	Tb427_090013400	Tb427_090013400		hypothetical protein, conserved	78.37	1	7.3	4	0	54.346				1.66629	0.0661574	0.513026	381.333	1.15882	0.191651	0.869963	567	-0.507474	0.600157	1.01954	792	1.71953	3.11626	0.163092	-0.201598	3.63064	0.047418	-1.92113	0.514379	-0.115674				0.456541	0.74327	1.0799	1089.67	0.034857	0.809186	1.1	1155.67	-0.421684	0.449791	1.05967	927.333
1272	Tb427_070077300	Tb427_070077300		Paraflagellar rod protein, putative	77.219	1	27.6	17	0	323.31				1.66173	0.168765	0.836335	561	-0.549115	0.661451	1.0462	960.667	-2.21085	0.127271	0.789552	1165.33	3.35384	-1.99759	3.62895	-1.14535	-1.05394	0.551943	-4.49919	0.943651	-3.07701				-0.524799	0.993838	1.02923	1577.33	-0.702432	0.992851	1.03546	1567.33	-0.177633	0.285191	0.914882	1064
2414	Tb427_110065000	Tb427_110065000		Ribosomal protein L4/L1 family, putative	53.083	1	4.1	2	0	5.5445				1.6606	0.0494269	0.440373	376.333	0.438902	0.0466913	0.441852	370.333	-1.2217	0.290332	0.99246	993	3.42858	1.34477	0.20846	0.131276	1.14455	0.0408763	-3.2973	-0.200215	-0.167584				-0.0616073	0.901843	1.05532	1278.67	-0.740001	0.976602	1.05963	1467	-0.678394	0.2212	0.831376	1124.33
1488	Tb427_080085200;Tb427_000729000	Tb427_080085200		hypothetical protein, conserved	191.11	2	6.5	9	0	25.173				1.65923	0.210725	0.898127	604	0.809054	0.00878379	0.163476	208.667	-0.850177	0.27189	0.977287	1015.33	2.10574	-2.22415	5.09611	0.398767	1.78296	0.245436	-1.70697	4.00711	-4.85067				0.0498533	0.892449	1.06541	1263.33	0.0419294	0.851252	1.10389	1205	-0.00792385	0.749304	1.09857	679.667
1151	Tb427_070031000	Tb427_070031000		hypothetical protein, conserved	58.521	1	16.4	2	0	105.27				1.65489	0.0862921	0.599748	450.333	-0.0423954	0.339387	0.973414	667	-1.69729	0.0588653	0.583428	1275.67	4.54543	0.169602	0.249644	0.519284	-0.670054	0.0235844	-4.02615	-0.839656	-0.22606				-0.293125	0.973256	1.04513	1453	-0.976578	0.994979	1.02741	1590.33	-0.683453	0.183537	0.762515	1164
2327	Tb427_110036900	Tb427_110036900		hypothetical protein, conserved	184.68	1	5.9	8	0	44.71				1.64701	0.153027	0.816305	500.667	0.0577955	0.391994	0.962742	845.667	-1.58922	0.115204	0.762717	1213.67	0.633409	4.17108	0.136547	-1.68539	1.82352	0.0352552	-2.31879	-2.34756	-0.101292
692	Tb427_040009200	Tb427_040009200		Peptidase family C78, putative	54.916	1	16.9	7	0	70.097				1.63953	0.078458	0.564022	437.667	-0.345952	0.634341	1.04373	951	-1.98548	0.00435383	0.227896	1511.33	3.95936	0.0483591	0.910868	0.0271845	-1.12437	0.0593273	-3.93217	-1.17273	-0.851541				1.26385	0.162198	0.717552	586.333	0.86033	0.0294962	0.371108	332.333	-0.403516	0.444331	1.05805	931.667
2111	Tb427_100136100	Tb427_100136100		Aminoacyl-tRNA editing domain/tRNA synthetase class II core domain (G, H, P, S and T)/Anticodon binding domain/Prolyl-tRNA synthetase, C-terminal, putative	80.557	1	10.6	6	0	8.2324				1.63379	0.414312	1.0595	941	-1.13782	0.530649	1.03473	1006.67	-2.7716	0.676838	1.04682	679.667	0.0832494	4.73517	0.0829406	0.538832	-3.97973	0.0274412	0.455582	-8.7149	-0.0554994				-0.22278	0.978019	1.04518	1473.33	-0.128598	0.958059	1.0723	1401	0.0941819	0.645411	1.09776	771
2308	Tb427_110031000	Tb427_110031000		hypothetical protein, conserved	51.657	1	40.9	19	0	323.31				1.63068	0.0167655	0.222874	260	0.856423	0.039664	0.405104	345.667	-0.774257	0.0631411	0.590845	1272	2.6253	0.486149	1.78059	2.41632	-0.444692	0.597638	-0.208973	-0.930841	-1.18296				1.07939	0.0786265	0.526352	460.667	1.01206	0.0354548	0.419312	353.333	-0.0673245	0.408454	1.03072	960.333
727	Tb427_040022300	Tb427_040022300		TIP49 P-loop domain/DnaB-like helicase C terminal domain/ATPase family associated with various cellular activities (AAA)/TIP49 AAA-lid domain containing protein, putative	52.61	1	18.1	8	0	47.859				1.62372	0.0192697	0.252162	272	0.283108	0.736573	1.08415	1027.67	-1.34061	0.0149022	0.367075	1426.67	2.03463	2.32684	0.509685	-0.256891	1.13548	-0.0292664	-2.29152	-1.19136	-0.538951				0.147151	0.628875	1.06963	990.333	-0.394554	0.960698	1.07255	1409	-0.541705	0.0749283	0.443076	1321.67
2730	Tb427_110179200	Tb427_110179200		26S proteasome subunit RPN7/PCI domain containing protein, putative	45.533	1	16.8	8	0	61.065				1.59548	0.0170251	0.224543	262	1.75014	0.0076605	0.149202	193.333	0.154661	0.467564	0.926829	864.333	0.995997	1.84831	1.94212	3.98999	1.18437	0.0760526	2.994	-0.663942	-1.86607				0.0402863	0.54348	1.0514	921.667	0.106556	0.4126	0.930055	818	0.0662698	0.81466	1.06894	613.333
2227	Tb427_110009000	Tb427_110009000		hypothetical protein, conserved	8.2205	1	63.4	3	0	10.735				1.59148	0.157583	0.832655	544	0.468899	0.0791828	0.619772	434.667	-1.12258	0.2121	0.90399	1070.33	-0.0450742	3.53942	1.2801	1.80584	-0.478112	0.0789675	1.85092	-4.01753	-1.20114				0.201145	0.336289	1.02329	755.333	0.240769	0.115749	0.635722	524	0.0396233	0.561539	1.07462	839
933	Tb427_060009400	Tb427_060009400		CAF1 family ribonuclease, putative	38.863	1	11.1	3	0	31.359				1.58331	0.127271	0.740205	511	-0.249612	0.554276	1.04787	878.333	-1.83292	0.0826865	0.669082	1234	2.88728	-0.426587	2.28924	-0.981825	-0.670568	0.903558	-3.8691	-0.243981	-1.38568				-0.0279005	0.7721	1.09227	1117.33	0.61014	0.233673	0.803365	663	0.63804	0.903419	1.05438	493.667
1221	Tb427_070055200	Tb427_070055200		RmlD substrate binding domain/Polysaccharide biosynthesis protein/NAD dependent epimerase/dehydratase family/3-beta hydroxysteroid dehydrogenase/isomerase family/GDP-mannose 4,6 dehydratase/NAD(P)H-binding/Male sterility protein, putative	49.532	1	18.6	9	0	102.04				1.5784	0.0380806	0.373012	345.333	0.0418724	0.510969	1.02746	950	-1.53653	0.0249178	0.405216	1374.67	0.903495	3.40311	0.428598	0.0760728	0.0659472	-0.0164028	-0.827422	-3.33716	-0.445001				2.43208	0.00641604	0.127888	200	1.54178	0.0244802	0.326525	312.333	-0.890298	0.0171932	0.194272	1497.33
445	Tb427_010033000	Tb427_010033000	N/A	hypothetical protein, conserved	30.476	1	41	11	0	239.26				1.57046	0.0139674	0.201684	244	0.10541	0.26726	0.981712	655.333	-1.46505	0.0114492	0.330645	1447.67	1.30448	2.51526	0.891635	-0.220616	0.262448	0.274396	-1.52509	-2.25282	-0.617239		Yes		3.28436	0.00154921	0.0572563	124.667	4.35691	1.16111e-05	0.0029426	24.6667	1.07255	0.903615	1.05392	493.333
1767	Tb427_100007900	Tb427_100007900		Microtubule-binding protein MIP-T3 CH-like domain/Microtubule-binding protein MIP-T3 C-terminal region containing protein, putative	70.636	1	13.5	8	0	70.332				1.55965	0.302345	1.00482	686	1.15249	0.0743762	0.613695	479.333	-0.407158	0.423125	0.928879	895.333	1.36696	4.28348	-0.971494	0.869103	2.58425	0.00411135	-0.49786	-1.69922	0.975605
2603	Tb427_110134300	Tb427_110134300		Eukaryotic initiation factor 4E, putative	47.866	1	26.8	9	0	30.73				1.55944	0.169972	0.83736	562.667	-1.40936	0.996896	1.03393	1527.33	-2.96881	0.00318887	0.190762	1526.33	1.55422	-0.645378	3.76949	-0.712862	-1.93321	-1.58202	-2.26708	-1.28783	-5.3515				-0.495893	0.944448	1.04001	1364.33	0.0233146	0.44559	0.936585	844.333	0.519207	0.918958	1.05244	465.667
2755	Tb427_110187900	Tb427_110187900		Dynein light intermediate chain (DLIC), putative	45.168	1	28.5	12	0	108.11				1.55829	0.0142552	0.204081	247	-0.000889619	0.139886	0.788921	527	-1.55918	0.00801042	0.285478	1472.67	2.89915	0.921112	0.854603	0.585069	-0.870433	0.282695	-2.31408	-1.79155	-0.571908
2298	Tb427_110029300	Tb427_110029300		Tubulin binding cofactor C, putative	59.28	1	20.9	13	0	33.613				1.54879	0.0412906	0.399779	356	0.297739	0.231126	0.946544	624	-1.25105	0.282426	0.981458	1006.33	1.82404	2.56051	0.261827	-0.746527	1.32026	0.319484	-2.57056	-1.24025	0.057657				-0.501409	0.983419	1.04217	1500.33	-0.424261	0.96832	1.07095	1434.33	0.0771481	0.854107	1.05957	566.333
585	Tb427_030024600	Tb427_030024600		hypothetical protein, conserved	7.2462	1	16.9	1	0	3.5733				1.54466	0.0127471	0.185665	236.667	-0.345498	0.652621	1.04507	917	-1.89015	0.00484423	0.231831	1502.33	2.07157	1.79503	0.767367	0.0254291	-1.11155	0.0496274	-2.04614	-2.90658	-0.717739				0.320621	0.271902	0.972487	699	0.570237	0.12881	0.67807	543	0.249617	0.750714	1.09701	678.333
1183	Tb427_100054400;Tb427_070042200	Tb427_100054400;Tb427_070042200		Ribosomal protein S27a, putative ;Ribosomal protein S27a, putative	16.705	2	8.6	2	0	41.244				1.54166	0.0154458	0.212064	252.333	0.864526	0.108344	0.723015	484.333	-0.677135	0.507835	0.954685	830.333	1.37749	2.51688	0.730616	0.00836707	1.89403	0.691187	-1.36912	-0.622855	-0.0394289				0.0437364	0.49535	1.0218	883.667	0.112026	0.376407	0.903582	788.667	0.0682891	0.762898	1.08793	666.667
2069	Tb427_100120200	Tb427_100120200		Intra-flagellar transport protein 57, putative	46.393	1	6.1	2	0	89.918				1.53955	0.0669668	0.51691	407	0.792938	0.271503	0.980102	659	-0.746609	0.229689	0.907379	1053.33	0.328722	4.00416	0.28576	0.642194	2.25189	-0.515265	0.313472	-1.75228	-0.801025				0.0918477	0.741126	1.08033	1087.67	0.130657	0.677435	1.03512	1031	0.0388091	0.673532	1.10839	747.333
411	Tb427_010019800	Tb427_010019800		Adaptin N terminal region/non-SMC mitotic condensation complex subunit 1/Coatomer beta C-terminal region/Coatomer beta subunit appendage platform, putative	110.06	1	3.9	3	0	16.939				1.52937	0.0579749	0.490444	393.667	1.05061	0.0122692	0.193876	230.667	-0.478756	0.56936	1.00493	773	2.49404	1.9147	0.179367	0.686489	2.41569	0.0496649	-1.80756	0.500989	-0.129702
1415	Tb427_080053300	Tb427_080053300		MIF4G domain containing protein, putative	69.348	1	3.2	2	0	29.755				1.52923	0.0539383	0.465705	382.333	1.10042	0.00732092	0.147741	193	-0.428804	0.491269	0.939356	844.333	1.78138	2.60803	0.198275	1.06468	2.16813	0.0684638	-0.716707	-0.439894	-0.129811				0.507712	0.771424	1.09218	1116.67	0.836609	0.554829	1.01366	930.667	0.328897	0.955304	1.05261	382
1065	Tb427_060055700	Tb427_060055700		hypothetical protein, conserved	51.821	1	20.5	9	0	27.357				1.52875	0.0272578	0.314874	306.667	-0.139589	0.480081	1.00391	865	-1.66834	0.00721	0.268372	1479.33	3.6718	0.176779	0.737688	0.526438	-0.949894	0.00468972	-3.14536	-1.12667	-0.732998				-0.160251	0.428422	0.996095	830.667	-0.662922	0.634948	1.0449	995.333	-0.502671	0.208753	0.806814	1137
2287	Tb427_110026200	Tb427_110026200		PCI domain/Proteasome regulatory subunit C-terminal, putative	38.167	1	32.6	12	0	129.87				1.51786	0.123811	0.730226	506.333	-0.134638	0.519919	1.03305	853.333	-1.65249	0.098784	0.741987	1206.33	3.90458	-0.191745	0.840736	1.07846	-0.354527	-1.12784	-2.82612	-0.162782	-1.96858				-0.177251	0.556508	1.05026	932	-0.142975	0.44559	0.938809	844.333	0.0342764	0.628875	1.0959	784.667
2086	Tb427_100126700	Tb427_100126700		short chain dehydrogenase/KR domain/Enoyl-(Acyl carrier protein) reductase, putative	27.611	1	16.5	3	0	9.2853				1.51763	0.0297399	0.327725	345	0.0833091	0.0948358	0.678846	466.667	-1.43432	0.0436906	0.530303	1302.67	0.104266	3.35505	1.09358	0.0834621	0.129592	0.0368734	-0.0208044	-3.22546	-1.05671				0.0398684	0.558186	1.05008	933.333	0.104603	0.423832	0.932851	827	0.0647347	0.831068	1.06526	594.667
1369	Tb427_080031100	Tb427_080031100		Inositol 1,4,5-trisphosphate/ryanodine receptor/RIH domain/RyR and IP3R Homology associated/Ion transport protein, putative	342.4	1	3.6	8	0	12.686				1.51756	0.186803	0.878919	596.333	0.20672	0.247965	0.972696	655.333	-1.31084	0.214519	0.905088	1064.33	0.793876	3.63481	0.123982	0.0652046	0.512436	0.0425198	-0.728672	-3.12237	-0.0814618				1.85427	0.174101	0.746027	600.333	-0.326955	0.986211	1.04575	1516.67	-2.18123	0.011709	0.176032	1530.67
1890	Tb427_100050500	Tb427_100050500		RNA polymerase I-associated factor PAF67, putative	55.649	1	13.5	4	0	17.291				1.51244	0.405531	1.1045	753.333	1.38246	0.013348	0.197857	242	-0.129986	0.845275	1.05423	550.667	4.33301	0.156158	0.0481547	3.15572	0.933864	0.0577877	-1.1773	0.777706	0.00963305				0.30862	0.416339	1.00351	821	0.0379375	0.773111	1.08677	1118.33	-0.270682	0.235384	0.85568	1110.33
447	Tb427_020006400	Tb427_020006400		DNA polymerase family B, exonuclease domain/DNA polymerase family B/C4-type zinc-finger of DNA polymerase delta, putative	116.55	1	2.6	2	0	6.4686				1.50557	0.161059	0.824997	553.333	0.073876	0.366516	0.953282	699.333	-1.43169	0.186162	0.890919	1093.67	3.30532	1.09083	0.120554	0.0552817	0.134622	0.0317246	-3.25004	-0.956205	-0.0888297
705	Tb427_040015000	Tb427_040015000		TIP49 P-loop domain/Holliday junction DNA helicase RuvB P-loop domain/ATPase family associated with various cellular activities (AAA)/TIP49 AAA-lid domain containing protein, putative	49.905	1	18.1	7	0	33.624				1.50442	0.147456	0.801911	534.333	-0.612501	0.972384	1.0481	1340.33	-2.11692	0.0054308	0.245854	1497	4.0692	-0.113411	0.557473	-0.492338	-1.32303	-0.0221385	-4.56154	-1.20961	-0.579611				-0.0151202	0.607228	1.06973	972.667	-0.916199	0.726268	1.06304	1074	-0.901078	0.234699	0.858467	1111
971	Tb427_060023300	Tb427_060023300		Bystin, putative	52.926	1	12.6	5	0	16.053				1.49627	0.0448003	0.414589	362.333	0.270238	0.59972	1.07667	935	-1.22603	0.112427	0.768632	1187.33	2.83936	1.38144	0.267998	0.0716574	0.764379	-0.0253234	-2.76771	-0.617057	-0.293322
1943	Tb427_100067400	Tb427_100067400		Ribosomal protein S5, C-terminal domain containing protein, putative	50.066	1	16.8	8	0	65.631				1.49218	0.0336872	0.35488	327.333	0.242321	0.595783	1.0742	931	-1.24985	0.0522674	0.564825	1298.33	2.63635	1.47699	0.363185	0.0630322	0.683298	-0.019367	-2.57332	-0.793694	-0.382552				-0.450268	0.820334	1.09009	1168	-1.20304	0.956696	1.07348	1397	-0.752769	0.393183	1.03488	972.667
410	Tb427_010019700;Tb427_010019600;Tb427_010019500;Tb427_010019400;Tb427_010019300;Tb427_010019200;Tb427_010019100;Tb427_010019000;Tb427_010018900;Tb427_010018800;Tb427_010018700	Tb427_010019700;Tb427_010019600;Tb427_010019500;Tb427_010019400;Tb427_010019300;Tb427_010019200;Tb427_010019100;Tb427_010019000;Tb427_010018900;Tb427_010018800;Tb427_010018700		Core histone H2A/H2B/H3/H4/Histone-like transcription factor (CBF/NF-Y) and archaeal histone, putative ;Core histone H2A/H2B/H3/H4/Histone-like transcription factor (CBF/NF-Y) and archaeal histone, putative ;Core histone H2A/H2B/H3/H4/Histone-like transcri	14.75	11	9.8	2	0	11.069				1.49142	0.0217034	0.273332	281.333	0.754886	0.137772	0.795754	525	-0.736539	0.0655145	0.583707	1267.33	0.543042	2.75549	1.17574	-0.128933	1.9425	0.451085	-0.671975	-0.812984	-0.724657				-0.892053	0.951941	1.04179	1383.67	-0.440676	0.861709	1.0974	1218.67	0.451377	0.826189	1.06671	600.333
1034	Tb427_060046900	Tb427_060046900		hypothetical protein, conserved	50.368	1	15.3	6	0	103.44				1.48807	0.0155684	0.210299	252.333	0.741405	0.0103358	0.178479	221.333	-0.746664	0.204593	0.906597	1079.67	2.54429	1.17288	0.747033	0.979959	1.01297	0.231292	-1.56433	-0.159919	-0.515741				-0.235951	0.825028	1.08818	1173.33	-0.556147	0.910301	1.08454	1293.33	-0.320197	0.102987	0.547001	1271
1146	Tb427_070030000	Tb427_070030000		Proteasomal ATPase OB C-terminal domain/AAA domain (dynein-related subfamily)/ATPase family associated with various cellular activities (AAA)/AAA+ lid domain containing protein, putative	49.149	1	18.2	7	0	119.02				1.48625	0.0650352	0.516274	407.667	0.210247	0.636052	1.04245	906.333	-1.27601	0.1792	0.898683	1103	1.95033	0.120549	2.38788	-0.198713	0.838962	-0.00950601	-2.14904	0.718412	-2.39739				-0.224561	0.973753	1.04503	1455	-0.267117	0.957381	1.07222	1399	-0.0425563	0.671575	1.10929	749
1822	Tb427_100027100	Tb427_100027100		DnaJ domain/DnaJ C terminal domain/DnaJ central domain containing protein, putative	46.767	1	10.1	4	0	7.6446				1.486	0.0909944	0.609662	590.667	1.46184	0.313715	0.993332	745	-0.0241662	0.552942	0.98845	796.333	0.105949	4.11266	0.239401	-0.106206	4.46751	0.0242165	-0.212155	0.354841	-0.215185				1.30223	0.547687	1.05151	925	-0.167315	0.974486	1.06449	1458	-1.46954	0.155645	0.704373	1196.67
2214	Tb427_100170700	Tb427_100170700		WD domain, G-beta repeat, putative	42.956	1	20.5	7	0	128.09				1.48476	0.224338	0.912052	617.667	0.338147	0.238379	0.955226	630.333	-1.14661	0.144179	0.821429	1143	-1.77531	1.98932	4.24027	-3.06012	1.71871	2.35586	-1.28481	-0.270615	-1.88441				1.06606	0.321397	1.02362	742.667	0.807131	0.415092	0.929764	820	-0.258929	0.826768	1.06513	599.667
1996	Tb427_100089600	Tb427_100089600		Eukaryotic translation initiation factor 3 subunit 8 N-terminus, putative	84.323	1	8.9	6	0	26.766				1.46804	0.143098	0.793672	480.667	0.533929	0.2688	0.976658	642.333	-0.934108	0.656834	1.03597	719.333	3.59548	0.672211	0.136418	-1.21902	2.77014	0.0506672	-4.8145	2.09793	-0.0857506				0.0532337	0.74327	1.07902	1089.67	0.0863936	0.627658	1.04355	989.333	0.0331599	0.488164	1.08931	898
870	Tb427_050028800;Tb427_050028500;Tb427_050028200;Tb427_050028100	Tb427_050028800;Tb427_050028500;Tb427_050028200;Tb427_050028100		META domain containing protein, putative ;META domain containing protein, putative ;META domain containing protein, putative ;META domain containing protein, putative	12.354	4	20.7	2	0	12.826				1.46655	0.0602179	0.494436	399.333	-0.349789	0.636052	1.0445	947.333	-1.81634	0.0653545	0.591723	1268	0.585349	3.53358	0.280713	0.013225	-1.13443	0.0718392	-0.572124	-4.66801	-0.208874				0.411907	0.146409	0.683499	566.667	-0.454635	0.258874	0.831962	687	-0.866543	0.742913	1.10287	685.667
1606	Tb427_090047200;Tb427_090045300	Tb427_090047200;Tb427_090045300		Ribosomal protein L16p/L10e, putative ;Ribosomal protein L16p/L10e, putative	24.736	2	40.4	9	0	245.38				1.44658	0.0262005	0.320334	301.333	0.0426798	0.285578	0.988312	671	-1.4039	0.0204993	0.369208	1399	0.5801	1.54166	2.21799	-1.17227	0.595057	0.705252	-1.75237	-0.946606	-1.51274				0.934307	0.436367	1.00144	837	-0.0702891	0.920344	1.07982	1312	-1.0046	0.0427326	0.297285	1399
1911	Tb427_100057900	Tb427_100057900		WD domain, G-beta repeat, putative	139.41	1	4.1	4	0	44.393				1.43866	0.0584189	0.491717	389	-0.107576	0.338968	0.97388	783.333	-1.54624	0.0496929	0.558628	1301.33	2.24691	1.87759	0.191479	0.0787398	-0.428213	0.0267447	-2.16817	-2.3058	-0.164734				0.0514777	0.889261	1.06952	1258.33	0.0431369	0.845161	1.10651	1197.33	-0.00834087	0.742556	1.10326	686
1952	Tb427_100071200	Tb427_100071200		Dynein light chain type 1, putative	14.101	1	24	4	0	323.31				1.4361	0.0310842	0.338091	319.333	0.186431	0.268029	0.975977	659	-1.24967	0.0191283	0.36409	1406.33	0.15418	3.37361	0.780502	-0.636747	1.07041	0.125629	-0.790927	-2.3032	-0.654873
1894	Tb427_100052400	Tb427_100052400	N/A	hypothetical protein, conserved	22.209	1	19.4	3	0	23.166		Yes		1.43533	0.0205732	0.265078	277	2.69468	8.53286e-05	0.0142925	44.6667	1.25935	0.999459	1.00245	83	0.961285	2.5783	0.766414	3.1782	3.93331	0.97253	2.21691	1.35501	0.206116				0.132233	0.314806	1.03612	737	0.671101	0.0597172	0.511779	420.333	0.538868	0.859205	1.05997	559.667
2417	Tb427_110066600	Tb427_110066600		Sec23-binding domain of Sec16, putative	127.55	1	12.9	10	0	180.56				1.43293	0.152182	0.817005	542	-0.00468384	0.626616	1.05486	903	-1.43761	0.181083	0.892099	1101.67	1.97348	-0.503652	2.82895	-1.0224	1.00226	0.00608679	-2.99588	1.50592	-2.82286				0.642626	0.697091	1.08668	1048	1.5623	0.102578	0.588912	503.333	0.919679	0.934866	1.05165	433
2026	Tb427_100104200	Tb427_100104200		Holliday junction DNA helicase RuvB P-loop domain/AAA domain (dynein-related subfamily)/AAA domain (Cdc48 subfamily)/ATPase family associated with various cellular activities (AAA)/AAA+ lid domain containing protein, putative	45.729	1	16.9	5	0	156.16				1.426	0.0214741	0.272493	282.667	0.611147	0.025511	0.303056	331.667	-0.814857	0.0429611	0.533036	1323.67	1.68562	2.03956	0.552835	0.888349	0.894025	0.051068	-0.797272	-1.14553	-0.501767
1510	Tb427_090008900;Tb427_090008800	Tb427_090008900;Tb427_090008800		Ribosomal L29 protein, putative ;Ribosomal L29 protein, putative	15.144	2	37.8	7	0	60.109				1.41291	0.289537	0.989744	674.667	1.36933	0.00329683	0.0968806	154.667	-0.0435801	0.729657	1.04998	658.667	3.00434	1.71896	-0.484578	2.37912	1.2091	0.51976	-0.625219	-0.509859	1.00434				-0.0998181	0.836693	1.0858	1187	0.345274	0.341829	0.893084	760	0.445092	0.87818	1.06196	533.333
1980	Tb427_100081900	Tb427_100081900		hypothetical protein, conserved	111.46	1	7.5	7	0	22.62				1.41022	0.055501	0.474307	394.667	0.406399	0.364804	0.95327	764.333	-1.00382	0.305578	0.999694	986.667	2.9341	1.06483	0.23171	0.0629515	1.13529	0.0209519	-2.87115	0.07046	-0.210759
893	Tb427_050036400	Tb427_050036400		hypothetical protein, conserved	27.796	1	18.9	4	0	29.892				1.40374	0.0288964	0.322677	311.667	0.790836	0.018778	0.249628	271.333	-0.612906	0.31658	0.998629	978.667	0.418978	1.66682	2.12543	0.251059	2.0669	0.0545488	-0.167919	0.400084	-2.07088
1409	Tb427_080050800	Tb427_080050800		Trichohyalin-plectin-homology domain containing protein, putative	58.084	1	28.6	15	0	81.006				1.40252	0.0573863	0.487929	391.667	1.40471	0.00903797	0.16455	243	0.00219408	0.636052	1.03335	783.333	2.44926	1.55382	0.204474	0.174991	3.96782	0.071328	-2.27427	2.414	-0.133146				1.78331	0.313648	1.03422	736	2.13914	0.393183	0.918981	802.333	0.355832	0.770748	1.08603	659
1614	Tb427_090047100	Tb427_090047100		DnaJ domain/DnaJ C terminal domain containing protein, putative	49.366	1	20	11	0	187.11				1.40079	0.0747254	0.54184	438.333	1.31887	0.095041	0.674549	316	-0.0819141	0.631341	1.03575	705	0.819481	3.17199	0.210894	0.0626023	3.82645	0.0675775	-0.756879	0.654453	-0.143317				0.730778	0.055688	0.4314	410.667	1.88522	0.00483254	0.138273	182	1.15444	0.993422	1.0428	202
1954	Tb427_100072300	Tb427_100072300		Sec1 family, putative	64.946	1	11.9	6	0	9.4512				1.39676	0.0433248	0.405414	354.333	-0.173947	0.851993	1.01862	1000	-1.57071	0.0196261	0.361249	1403.67	3.35771	0.400354	0.432212	0.073507	-0.563709	-0.03164	-3.28421	-0.964063	-0.463852
1783	Tb427_100013900	Tb427_100013900		WD domain, G-beta repeat, putative	196.49	1	15.2	23	0	323.31				1.39626	0.0296453	0.328847	319.333	0.148137	0.740761	1.07613	1077.33	-1.24812	0.165179	0.867317	1119	3.06621	0.596639	0.525935	-0.406997	0.874747	-0.0233387	-3.4732	0.278108	-0.549274				0.176646	0.82269	1.09077	1170.67	-0.656986	0.994979	1.02681	1590.33	-0.833632	0.0624596	0.387424	1348.33
701	Tb427_040012700	Tb427_040012700		ATP synthase alpha/beta family, beta-barrel domain/ATPsynthase alpha/beta subunit N-term extension/ATP synthase alpha/beta family, nucleotide-binding domain containing protein, putative	67.749	1	14.9	7	0	49.618				1.39302	0.229689	0.920403	619.667	1.38613	0.0181582	0.24332	256.333	-0.00688897	0.634341	1.03459	724	3.95234	0.0244353	0.20229	3.38944	0.716682	0.0522804	-0.562904	0.692247	-0.15001				0.454533	0.325295	1.01777	746	0.156711	0.26862	0.843418	696	-0.297822	0.389897	1.03235	975.333
2091	Tb427_100128300	Tb427_100128300		RNA recognition motif. (a.k.a. RRM, RBD, or RNP domain), putative	13.272	1	12.1	1	0	10.623				1.38942	0.0521297	0.457159	378.667	-0.051025	0.391124	0.966273	755.333	-1.44044	0.0465636	0.541625	1312.67	1.10046	2.77944	0.288344	0.325065	-0.478912	0.000771128	-0.7754	-3.25835	-0.287573				0.0415077	0.519864	1.03739	903	0.108936	0.395651	0.921109	804.333	0.0674281	0.793498	1.08116	636
2381	Tb427_110054900	Tb427_110054900		DEAD/DEAH box helicase/Helicase conserved C-terminal domain containing protein, putative	65.274	1	5	2	0	62.278				1.38345	0.101333	0.645372	470	0.535629	0.117554	0.745844	358	-0.847817	0.182029	0.888915	1141.67	0.189672	3.76492	0.195747	0.0743833	1.47788	0.0546189	-0.115289	-2.28703	-0.141128
1195	Tb427_070045200	Tb427_070045200		hypothetical protein, conserved	97.197	1	12.5	9	0	157.41				1.37709	0.168164	0.835828	560.333	-0.769346	0.911378	1.03918	1223	-2.14644	0.151341	0.847813	1135	3.02541	-1.50288	2.60876	-0.828016	0.0382692	-1.51829	-3.85342	1.54115	-4.12705				0.534101	0.103601	0.58161	505	-0.479314	0.596511	1.04052	964	-1.01342	0.020344	0.211054	1481.33
1925	Tb427_100062200	Tb427_100062200		The ARF-like 2 binding protein BART, putative	48.266	1	24.7	11	0	130.34				1.37594	0.196572	0.889888	590	-0.583435	0.880065	1.02511	1174.33	-1.95938	0.0269022	0.425106	1372.67	-0.0900336	1.5878	2.63005	-0.122597	-0.120878	-1.50683	-0.0325636	-1.70868	-4.13688
534	Tb427_030007900	Tb427_030007900		hypothetical protein, conserved	22.234	1	11.2	2	0	32.106				1.37564	0.0417634	0.402033	353.667	0.489884	0.277723	0.985564	596.667	-0.885759	0.249828	0.951051	1029.67	3.16359	0.558948	0.404397	0.400777	1.09713	-0.0282551	-2.76281	0.538183	-0.432653				-0.46984	0.917908	1.04517	1307.33	-0.270911	0.663711	1.03738	1019.33	0.198929	0.684034	1.11023	738.333
2335	Tb427_110040000	Tb427_110040000		hypothetical protein, conserved	87.832	1	37.5	23	0	323.31				1.37433	0.494851	1.01454	834.333	0.596406	0.235102	0.951197	628	-0.77792	0.280855	0.980066	1008.67	-0.067124	0.0417421	4.14836	-0.439848	0.44322	1.78585	-0.372724	0.401478	-2.36252				-0.0217078	0.557347	1.05073	932.667	-0.569015	0.86832	1.09637	1227.67	-0.547307	0.257444	0.878279	1089.33
814	Tb427_080075800;Tb427_040057000	Tb427_080075800;Tb427_040057000		Roadblock/LC7 domain containing protein, putative ;Roadblock/LC7 domain containing protein, putative	13.191	2	24.1	3	0	6.6596				1.36985	0.42136	1.0534	865.333	1.36508	0.103491	0.710437	469	-0.0047742	0.881972	1.06204	454.333	0.10728	4.03156	-0.0292888	0.0722151	3.98074	0.0422773	-0.0350647	-0.0508241	0.0715662
1607	Tb427_090045500;Tb427_090045400	Tb427_090045500;Tb427_090045400		NAC domain containing protein, putative ;NAC domain containing protein, putative	20.129	2	13.3	2	0	17.253				1.36802	0.0386411	0.376302	343.667	0.930413	0.0911939	0.669955	472.333	-0.437602	0.424008	0.928384	894.667	0.997935	2.65184	0.454273	0.0574778	1.47499	1.25877	-0.940457	-1.17685	0.804499				0.84581	0.091199	0.552174	484	1.72068	0.0325262	0.403507	343.333	0.874866	0.90652	1.05246	488.333
1337	Tb427_080019600	Tb427_080019600		hypothetical protein, conserved	23.064	1	32.5	9	0	54.909				1.36785	0.023354	0.291925	290.667	0.956913	0.0956581	0.676065	466.333	-0.410938	0.390254	0.955667	925.333	0.738827	2.51582	0.848904	0.0207797	2.22383	0.62613	-0.718048	-0.291992	-0.222774
737	Tb427_040024400	Tb427_040024400		Guanine nucleotide exchange factor in Golgi transport N-terminal/Sec7 domain containing protein, putative	183.93	1	0.7	1	0	4.2339				1.35972	0.646273	1.05611	947	0.0924461	0.479634	1.00423	839.667	-1.26727	0.682599	1.04799	701.333	4.15506	-0.0788539	0.00294959	0.0105294	0.241419	0.0253903	-4.14453	0.320273	0.0224407
2385	Tb427_110055600	Tb427_110055600		Fumarate hydratase (Fumerase)/Fumarase C-terminus, putative	61.344	1	25.2	12	0	105.41				1.35725	0.172097	0.840416	562.333	-0.0691822	0.362239	0.96157	765	-1.42643	0.203244	0.903007	1086.33	3.40933	0.531948	0.130479	0.0682009	-0.312185	0.0364379	-3.34113	-0.844134	-0.0940414				1.16001	0.0562326	0.433725	412	-0.368616	0.922224	1.07917	1315.67	-1.52862	0.0155151	0.18982	1506.67
1690	Tb427_090070500;Tb427_090070400	Tb427_090070500;Tb427_090070400		Ribosomal protein L31e, putative ;Ribosomal protein L31e, putative	21.664	2	11.2	2	0.0016287	2.1623				1.35413	0.0733352	0.538756	426.333	-0.118796	0.346957	0.971829	841.333	-1.47293	0.0692682	0.607457	1263.67	0.504395	3.31634	0.241668	0.0837188	-0.456488	0.0163818	-0.420676	-3.77282	-0.225287
921	Tb427_050047800	Tb427_050047800		WD domain, G-beta repeat, putative	51.082	1	12.5	5	0	13.728				1.34544	0.0876464	0.601671	450.667	-0.299231	0.801107	1.00064	1010	-1.64467	0.0103358	0.320601	1455	3.2118	0.072199	0.752326	0.0543995	-0.965195	0.0131015	-3.1574	-1.03739	-0.739224				0.0538975	0.757016	1.08302	1102.67	0.085387	0.633331	1.04514	994	0.0314896	0.494504	1.08302	892
1668	Tb427_090064200	Tb427_090064200		EF-hand domain pair/EF hand/EF-hand domain containing protein, putative	15.86	1	13.5	2	0	3.3942				1.34177	0.0266376	0.3187	304	0.776489	0.0112007	0.183933	227.333	-0.56528	0.152745	0.844382	1135.67	0.736728	2.59052	0.698055	0.108397	1.98464	0.236432	-0.628331	-0.605885	-0.461623
1353	Tb427_080023200	Tb427_080023200		hypothetical protein, conserved	48.268	1	27.8	11	0	245.9				1.34086	0.035253	0.360053	330	-0.590393	0.986763	1.04676	1404.33	-1.93126	0.00448656	0.227727	1507.67	3.18227	0.283108	0.557219	-0.552569	-1.16516	-0.0534497	-3.73483	-1.44827	-0.610669				-0.228217	0.913252	1.04726	1298.67	-0.231587	0.518175	0.985254	901.667	-0.00336995	0.751418	1.09353	677.667
2688	Tb427_110162900	Tb427_110162900		hypothetical protein, conserved	11.15	1	39.6	5	0	8.4064				1.34056	0.17424	0.845946	571	0.156598	0.0775583	0.621579	435	-1.18396	0.219751	0.897764	1061	-0.017083	3.19901	0.839753	0.727342	-0.458495	0.200947	0.744424	-3.65751	-0.638805				0.0399053	0.5745	1.05942	946.333	0.102772	0.437204	0.938983	837.667	0.0628666	0.834178	1.05853	591
1130	Tb427_070026000	Tb427_070026000		hypothetical protein, conserved	40.864	1	6.1	2	0	37.009				1.33953	0.0749004	0.540768	431	0.587356	0.197565	0.882458	602.333	-0.752171	0.14229	0.82185	1143.33	0.975111	2.84101	0.202461	-0.000611827	1.71016	0.0525237	-0.975723	-1.13085	-0.149937
1525	Tb427_090015500	Tb427_090015500		hypothetical protein, conserved	24.531	1	10.9	2	0	13.911				1.33518	0.108569	0.683655	483.333	0.320689	0.340646	0.967087	687.333	-1.01449	0.103057	0.747272	1182.33	0.148732	3.66511	0.191707	-0.719491	1.64389	0.0376637	-0.868223	-2.02122	-0.154044
1749	Tb427_100006100;Tb427_090089800	Tb427_100006100;Tb427_090089800	N/A	Ribosomal protein L32, putative ;Ribosomal protein L32, putative	15.396	2	15.2	2	0	16.892		Yes		1.33068	0.0246664	0.303795	299.333	2.01971	0.000448605	0.0442008	77.3333	0.689024	0.879344	1.06347	492.667	2.39467	1.02635	0.571023	1.88118	3.66543	0.512506	-0.513493	2.63908	-0.0585172
1764	Tb427_100007200	Tb427_100007200		hypothetical protein, conserved	39.71	1	15.5	5	0	48.612				1.32247	0.0973169	0.629366	464.333	0.93066	0.0197698	0.256701	297	-0.391809	0.313306	1.00342	1026.67	0.27025	3.49998	0.19718	0.248439	2.49816	0.0453846	-0.021811	-1.00182	-0.151796				-1.04851	0.98936	1.03486	1538	-0.891908	0.974647	1.06336	1458.67	0.156598	0.943219	1.05503	413.667
1643	Tb427_090058000	Tb427_090058000		CS domain containing protein, putative	18.769	1	16.7	3	0	15.992				1.31375	0.201564	0.895545	595.333	-0.277195	0.808023	0.998111	1090	-1.59094	0.0180902	0.378764	1409.33	5.1037	-1.91894	0.756489	3.0737	-2.81482	-1.09046	-2.03	-0.895881	-1.84695
406	Tb427_010016700	Tb427_010016700		Domain of unknown function (DUF1935), putative	13.508	1	41.5	3	0	309.97				1.31074	0.0287112	0.32276	311	0.126338	0.0418821	0.417575	353.333	-1.18441	0.0898032	0.706199	1227.33	0.298459	2.24795	1.38582	0.302651	-0.22483	0.301193	0.00419182	-2.47278	-1.08463				0.329283	0.520709	1.03674	903.667	0.913764	0.01646	0.249572	273.667	0.584481	0.804864	1.07436	624
2203	Tb427_100164000	Tb427_100164000		Vps53-like, N-terminal, putative	93.616	1	7.1	6	0	202.72				1.30946	0.0694346	0.526258	415	1.084	0.181083	0.849618	580.667	-0.225458	0.588326	1.01383	783.333	2.09769	1.64569	0.185001	-0.0166049	3.22675	0.0418636	-2.11429	1.58106	-0.143138
1535	Tb427_090020400	Tb427_090020400		PPPDE putative peptidase domain/PUB domain/Glycosyl hydrolase family 85, putative	115.94	1	13.6	12	0	38.597				1.30131	0.320689	1.0135	697.333	1.57946	0.0104767	0.179067	204.333	0.278148	0.643725	1.0328	716.667	4.4031	-0.697048	0.197889	3.01462	1.67658	0.0471891	-1.38848	2.37362	-0.1507				0.752924	0.619516	1.07222	982.667	-0.507886	0.986424	1.04473	1518	-1.26081	0.169501	0.733402	1180
1656	Tb427_090061400	Tb427_090061400		Protein of unknown function (DUF2009), putative	55.64	1	5.9	3	0	14.488				1.29726	0.0651947	0.512681	413.667	0.0854462	0.159025	0.822121	548.667	-1.21182	0.0793647	0.654856	1229	1.61415	2.07542	0.202217	0.680867	-0.45879	0.0342611	-0.933286	-2.53421	-0.167956				0.958542	0.162198	0.715767	586.333	-0.00203773	0.86146	1.09787	1218.33	-0.960579	0.0297635	0.247889	1441.67
698	Tb427_040011100	Tb427_040011100		Tetratricopeptide repeat, putative	28.063	1	8.7	2	0	22.068				1.29341	0.0602179	0.496872	395	-0.115082	0.375107	0.959242	728.667	-1.4085	0.0482418	0.549694	1306.67	1.32927	2.31513	0.235839	0.1092	-0.461861	0.0074151	-1.22007	-2.77699	-0.228424				0.16283	0.319842	1.03352	741.333	0.403053	0.0645332	0.522748	431.333	0.240222	0.474224	1.08272	908
2448	Tb427_110074700	Tb427_110074700		hypothetical protein, conserved	68.059	1	4.6	3	0	18.452				1.28655	0.0549293	0.471829	387	-0.0992118	0.488583	1.00661	928.667	-1.38576	0.0398937	0.517999	1325.33	1.73295	1.87911	0.247575	0.077665	-0.372928	-0.0023723	-1.65528	-2.25204	-0.249947				0.45842	0.292682	1.01807	717.667	-0.90293	0.99548	1.02316	1596.67	-1.36135	0.0121955	0.174474	1527.33
1602	Tb427_090043700	Tb427_090043700		Tetratricopeptide repeat, putative	152.86	1	9.6	11	0	143.77				1.28164	0.126028	0.73553	493.333	-0.0306798	0.491269	1.00843	882.333	-1.31232	0.137247	0.823974	1170.33	1.15863	2.54552	0.140769	-0.209898	0.0882142	0.0296447	-1.36853	-2.4573	-0.111124				-0.489669	0.984369	1.04193	1505.67	-0.681246	0.9836	1.04988	1501.33	-0.191577	0.572413	1.08028	830.333
1681	Tb427_090068100	Tb427_090068100		hypothetical protein, conserved	24.075	1	22.6	4	0	18.182				1.2803	0.207987	0.900204	601.667	0.840876	0.670212	1.05409	967.333	-0.439429	0.689956	1.04586	692.333	-0.87647	2.48561	2.23178	-0.0347598	2.67154	-0.11415	0.84171	0.185929	-2.34593
524	Tb427_020031500	Tb427_020031500		Clp amino terminal domain, pathogenicity island component/ATPase family associated with various cellular activities (AAA)/AAA lid domain/Sigma-54 interaction domain/AAA domain (Cdc48 subfamily)/AAA domain (dynein-related subfamily)/C-terminal, D2-small dom	97.037	1	9.9	9	0	38.767				1.27528	0.0422398	0.399727	352.667	0.92305	0.0158777	0.221626	252.333	-0.352228	0.374245	0.958503	935	2.64241	0.764948	0.418481	0.197521	2.51612	0.0555052	-2.44488	1.75118	-0.362976				-0.173525	0.973006	1.0455	1452	0.581868	0.51564	0.984655	899.667	0.755393	0.987355	1.05073	251
842	Tb427_050016700	Tb427_050016700		hypothetical protein, conserved	32.58	1	12.6	2	0	11.896				1.26237	0.230766	0.918132	623.333	-0.365028	0.237284	0.957712	628.333	-1.6274	0.158447	0.853374	1127.33	1.75112	-2.15983	4.19582	0.202003	-2.00464	0.707548	-1.54912	0.15519	-3.48827
748	Tb427_040027800	Tb427_040027800		hypothetical protein, conserved	16.805	1	24.1	3	0	195.37				1.26223	0.083814	0.5874	442.333	0.423237	0.626185	1.05839	959	-0.838996	0.0747254	0.635355	1252.33	0.251042	3.2844	0.251256	-0.795981	2.07786	-0.0121709	-1.04702	-1.20654	-0.263427				2.4038	0.0017845	0.0555385	130.667	1.36142	0.00493973	0.136923	183.333	-1.04238	0.016702	0.193656	1500
2668	Tb427_110157600	Tb427_110157600		Leucine rich repeat, putative	50.297	1	5.9	2	0	202.79				1.26071	0.0650352	0.513839	407	0.755681	0.321925	0.989402	694.333	-0.505029	0.31249	1.00272	981.333	0.925863	2.58792	0.268348	0.0772419	2.20978	-0.0199832	-0.848621	-0.378135	-0.288331
553	Tb427_030013100	Tb427_030013100		hypothetical protein, conserved	66.623	1	10.6	6	0	201.77				1.2583	0.0269022	0.317333	305.333	0.0692721	0.672702	1.05405	981.333	-1.18903	0.0430821	0.530607	1319	2.12798	1.08023	0.56669	-0.126366	0.344616	-0.0104346	-2.25435	-0.735609	-0.577124				0.977891	0.164701	0.719656	589.333	-0.600439	0.957039	1.07251	1398	-1.57833	0.00885859	0.15407	1552.33
936	Tb427_060010400	Tb427_060010400		tRNA synthetases class II (A)/Threonyl and Alanyl tRNA synthetase second additional domain containing protein, putative	105.91	1	12	10	0	83.027				1.25773	0.0602179	0.492024	392	-0.159314	0.710066	1.07732	964	-1.41704	0.279679	0.9821	1011	2.2838	1.25047	0.238915	-2.18037	1.71581	-0.0133812	-4.46417	0.465335	-0.252296				-0.207746	0.510146	1.03193	895.333	0.0621389	0.879093	1.09516	1243	0.269885	0.397711	1.033	969
2620	Tb427_110139300	Tb427_110139300		Dynein light intermediate chain (DLIC), putative	66.811	1	1.9	1	0	15.84				1.25168	0.0706067	0.525628	416.333	0.217648	0.51455	1.02971	857.333	-1.03404	0.279287	0.982786	1018.67	2.68888	0.854338	0.211834	0.00465658	0.63688	0.0114078	-2.68422	-0.217458	-0.200426
812	Tb427_040056200;Tb427_040055800;Tb427_040056100;Tb427_040056000;Tb427_040055900	Tb427_040056200;Tb427_040055800;Tb427_040056100;Tb427_040056000;Tb427_040055900		Galactosyltransferase, putative ;Galactosyltransferase, putative ;Galactosyltransferase, putative ;Galactosyltransferase, putative ;Galactosyltransferase, putative	37.171	5	4.7	1	0	2.9262				1.24412	0.0268138	0.318533	304.333	-0.0863041	0.485898	1.00603	838.667	-1.33042	0.0163811	0.370788	1417.67	1.21878	1.90978	0.603789	0.267352	-0.512329	-0.0139353	-0.951428	-2.42211	-0.617724
2054	Tb427_100112700;Tb427_100112600;Tb427_100112500;Tb427_100112400;Tb427_100112300;Tb427_100112200;Tb427_100112100;Tb427_100111600;Tb427_100111400;Tb427_100111300;Tb427_100111200	Tb427_100112700;Tb427_100112600;Tb427_100112500;Tb427_100112400;Tb427_100112300;Tb427_100112200;Tb427_100112100;Tb427_100111600;Tb427_100111400;Tb427_100111300;Tb427_100111200		Core histone H2A/H2B/H3/H4, putative ;Core histone H2A/H2B/H3/H4, putative ;Core histone H2A/H2B/H3/H4, putative ;Core histone H2A/H2B/H3/H4, putative ;Core histone H2A/H2B/H3/H4, putative ;Core histone H2A/H2B/H3/H4, putative ;Core histone H2A/H2B/H3/H4,	12.569	11	42.9	1	0	3.5962				1.23197	0.0876464	0.599215	449.667	-0.268052	0.922262	1.04026	1224	-1.50002	0.0549293	0.564458	1289.67	0.664877	2.82986	0.201174	-0.189433	-0.589189	-0.0255335	-0.85431	-3.41905	-0.226707				0.585957	0.420083	0.994962	824	0.154864	0.367478	0.897942	781.333	-0.431093	0.262826	0.883056	1084.33
593	Tb427_030030600	Tb427_030030600		hypothetical protein, conserved	64.892	1	19.3	10	0	52.677				1.22546	0.126028	0.738102	509.333	-0.935143	0.994569	1.03665	1496	-2.1606	0.00270333	0.18867	1534.33	2.91585	-0.0295311	0.790061	-1.30928	-1.4042	-0.0919428	-4.22513	-1.37467	-0.882004				0.658533	0.631307	1.06967	992.333	-0.760387	0.992284	1.03609	1562	-1.41892	0.146151	0.682293	1208.67
2622	Tb427_110140400	Tb427_110140400	N/A	hypothetical protein, conserved	9.2794	1	65.9	7	0	59.025		Yes		1.2218	0.0357855	0.361088	335	2.79388	8.92067e-05	0.0135838	46.3333	1.57208	0.859582	1.0548	527.667	0.657522	0.910988	2.09689	3.55556	4.15458	0.671492	2.89804	3.24359	-1.4254				0.940134	0.107131	0.590216	510.667	3.48601	0.000838695	0.0595138	101.667	2.54588	0.98348	1.05547	274.333
2734	Tb427_110180700	Tb427_110180700		Nucleoside diphosphate kinase, putative	16.857	1	31.4	4	0	35.357				1.21861	0.0264622	0.32119	302.333	0.094987	0.281247	0.987607	667.667	-1.12362	0.0182264	0.372308	1408.33	0.790625	1.96274	0.902475	-0.237184	0.364327	0.157818	-1.02781	-1.59841	-0.744656				0.185318	0.345006	1.03211	762.667	0.224391	0.134347	0.684862	550.667	0.0390739	0.558186	1.07985	841.667
1317	Tb427_080011900	Tb427_080011900	EIF3H-2	hypothetical protein, conserved	36.449	1	20.8	8	0	26.204		Yes		1.21561	0.30396	1.00223	690.333	2.03426	0.000454406	0.042285	78.6667	0.818653	0.995929	1.01348	162.667	-0.807777	4.01498	0.439637	1.09742	4.18248	0.822887	1.9052	0.167508	0.38325				0.235748	0.29193	1.01745	717	0.522885	0.0463568	0.486609	386.333	0.287137	0.648214	1.09831	768.667
895	Tb427_050036700	Tb427_050036700		hypothetical protein, conserved	45.948	1	3.8	1	0	61.079				1.21512	0.170577	0.837879	532.667	0.528835	0.0511728	0.470959	560.667	-0.686282	0.28007	0.981418	1031	0.124941	3.37766	0.142748	0.0853812	1.46682	0.0342996	-0.03956	-1.91084	-0.108448
2402	Tb427_110061600	Tb427_110061600		Rad17 P-loop domain/ATPase family associated with various cellular activities (AAA)/Replication factor RFC1 C terminal domain containing protein, putative	65.046	1	13.8	7	0	135.43				1.21433	0.176709	0.848101	615.667	1.57796	0.0331757	0.363198	425.667	0.363628	0.902474	1.05121	441.333	0.0926022	3.37867	0.171719	0.0767644	4.58126	0.0758473	-0.0158378	1.20259	-0.0958719
2424	Tb427_110068000;Tb427_110067900	Tb427_110068000;Tb427_110067900		Ribosomal protein S7p/S5e, putative ;Ribosomal protein S7p/S5e, putative	21.386	2	41.6	8	0	60.692				1.21224	0.328543	1.01533	707	0.493346	0.0178199	0.240712	267.333	-0.718891	0.60234	1.01706	760.333	2.96555	1.08799	-0.416829	0.459368	0.602242	0.418429	-2.50618	-0.485747	0.835258				1.47376	0.0777755	0.526618	459	1.08729	0.0528864	0.507137	403.667	-0.386471	0.222532	0.834613	1123
2581	Tb427_110128600	Tb427_110128600	N/A	Beta-lactamase, putative	55.601	1	23.3	12	0	199.79				1.21083	0.0242511	0.300893	293.667	0.324827	0.221862	0.940807	615.667	-0.886003	0.169368	0.870217	1119.33	1.31894	1.5741	0.739444	-0.493265	0.99415	0.473597	-1.81221	-0.579951	-0.265847	Yes			2.93093	0.000906666	0.0374052	104.333	0.62828	0.0774369	0.547303	458.333	-2.30265	0.000423084	0.0536108	1694
595	Tb427_030031900	Tb427_030031900		SAM domain (Sterile alpha motif), putative	177.98	1	16.8	26	0	323.31				1.2103	0.596658	1.06206	911	1.6178	0.0109558	0.181692	216.667	0.4075	0.915048	1.03074	446.667	4.12354	0.0572785	-0.549904	3.82784	0.958502	0.0670663	-0.295695	0.901223	0.61697				2.07036	0.020344	0.234352	293.667	1.76186	0.0026663	0.0909617	149.333	-0.308498	0.720377	1.10933	706.333
834	Tb427_050015500	Tb427_050015500		RNA recognition motif. (a.k.a. RRM, RBD, or RNP domain), putative	27.111	1	7.1	2	0	150.87				1.20645	0.220454	0.911752	618.667	0.888507	0.17733	0.843827	576	-0.317948	0.478739	0.932428	858.333	0.0828025	3.37691	0.159655	-0.0873542	2.70011	0.0527679	-0.170157	-0.676799	-0.106887
1364	Tb427_080028600	Tb427_080028600		Thiolase, N-terminal domain/Beta-ketoacyl synthase, N-terminal domain/Thiolase, C-terminal domain containing protein, putative	46.244	1	15.8	6	0	76.359				1.19977	0.30396	1.00026	687	0.749151	0.140418	0.789264	528.667	-0.450623	0.434183	0.921744	893.333	-0.00105485	3.31516	0.285221	0.039858	2.13935	0.0682477	0.0409129	-1.17581	-0.216973				0.228056	0.700514	1.08724	1051	1.37913	0.240554	0.809758	669.667	1.15108	0.98372	1.05509	273
1785	Tb427_100014800;Tb427_100014700	Tb427_100014800;Tb427_100014700		Ribosomal protein S12/S23, putative ;Ribosomal protein S12/S23, putative	15.928	2	21.7	3	0	4.6544				1.18884	0.194267	0.893949	584.333	-0.189076	0.508731	1.02419	846.333	-1.37792	0.184247	0.889379	1101.33	-0.0278241	2.84396	0.7504	0.0438102	-0.675084	0.0640474	0.0716343	-3.51904	-0.686353
579	Tb427_030022500	Tb427_030022500		Sec1 family, putative	66.877	1	6	3	0	36.228				1.18015	0.0866776	0.599938	447.333	0.156314	0.228972	0.944649	428.667	-1.02384	0.341905	1.01721	955.667	2.79062	0.557125	0.192704	0.0742794	0.355712	0.0389519	-2.71634	-0.201413	-0.153752				0.117506	0.616248	1.07074	980	0.0447142	0.820334	1.10331	1168	-0.0727921	0.429257	1.0518	943.667
1150	Tb427_070030900	Tb427_070030900		hypothetical protein, conserved	50.884	1	50.8	20	0	266.87				1.17654	0.0324684	0.34862	324.667	-0.192542	0.426659	0.96968	783.333	-1.36908	0.0504965	0.556458	1295.33	2.45248	0.441594	0.635534	-0.486689	-0.380036	0.2891	-2.93917	-0.821629	-0.346434				1.22382	0.335895	1.02561	755	1.08468	0.0180118	0.25978	282	-0.139145	0.405556	1.03222	962.667
2623	Tb427_110140600	Tb427_110140600		hypothetical protein, conserved	46.25	1	15.2	6	0	158.19				1.1706	0.196572	0.885104	593.333	0.836676	0.138299	0.790616	525.667	-0.333927	0.315351	0.998513	979.667	-0.0161877	2.816	0.711997	-0.212498	2.38715	0.335377	-0.19631	-0.428852	-0.37662				0.109013	0.548949	1.04601	926	0.618994	0.189895	0.765621	618	0.509981	0.93411	1.05213	434.667
2207	Tb427_100165600	Tb427_100165600		PCI domain containing protein, putative	45.989	1	22	8	0	103.37				1.17053	0.224692	0.909081	621.667	0.854445	0.0076605	0.150957	202	-0.316083	0.369088	0.962962	932.333	-0.469493	3.30146	0.67962	0.366099	1.91134	0.285896	0.835592	-1.39012	-0.393724				0.462301	0.41717	1.00143	821.667	0.0235925	0.688664	1.04151	1040.67	-0.438709	0.346996	0.988077	1010.67
2087	Tb427_100127400	Tb427_100127400		Complex 1 protein (LYR family), putative	11.728	1	12.1	1	0	16.266				1.16882	0.159605	0.825116	546.667	-0.155138	0.772102	1.02154	959	-1.32396	0.157009	0.853862	1125.33	0.0416147	2.78873	0.67613	0.0677707	-0.523048	-0.0101355	0.0261559	-3.31178	-0.686266
1854	Tb427_100037100	Tb427_100037100		Aldehyde dehydrogenase family, putative	62.036	1	23.9	13	0	227.31				1.16646	0.0655145	0.510404	410	-0.630765	0.786865	1.00381	1060	-1.79722	0.0194117	0.361273	1398.67	1.07806	2.16312	0.258192	-2.24565	0.361637	-0.00828502	-3.3237	-1.80148	-0.266477				-0.155488	0.82269	1.08996	1170.67	-0.366282	0.820038	1.10375	1167.67	-0.210794	0.51564	1.08126	875.333
2205	Tb427_100164800	Tb427_100164800		WD domain, G-beta repeat, putative	73.466	1	1.6	1	0	3.189				1.16224	0.0952464	0.625638	467	0.722383	0.0348308	0.376397	290.667	-0.439862	0.513655	0.959166	837	0.853509	2.4475	0.185727	0.0795096	2.02679	0.0608506	-0.773999	-0.42071	-0.124876
2588	Tb427_110131100	Tb427_110131100		hypothetical protein, conserved	68.998	1	41.9	28	0	323.31				1.15616	0.0321684	0.347627	323.333	-0.614049	0.979278	1.04677	1396	-1.7702	0.00522041	0.242894	1498.67	2.29668	0.558094	0.613696	-0.955472	-0.842687	-0.0439884	-3.25215	-1.40078	-0.657684				2.57666	0.0328115	0.318075	344.333	0.550158	0.151112	0.703602	572.667	-2.0265	0.206822	0.802851	1139
920	Tb427_050047200	Tb427_050047200		LysM domain containing protein, putative	94.195	1	6.4	4	0	11.667				1.14691	0.324401	1.01755	705	0.238984	0.0658354	0.559768	420	-0.907928	0.436399	0.92294	889	3.60757	-0.348707	0.181876	0.887922	-0.212672	0.0417005	-2.71964	0.136035	-0.140175				-0.306377	0.784743	1.09444	1130	-1.13041	0.998664	1.01005	1656	-0.824036	0.147446	0.679398	1207
1445	Tb427_080067300;Tb427_080067200	Tb427_080067300;Tb427_080067200		Ribosomal protein S8e, putative ;Ribosomal protein S8e, putative	24.967	2	26.8	6	0	15.301				1.14236	0.759791	1.03636	1043.67	0.811016	0.159895	0.816536	550	-0.331343	0.438174	0.919725	884.667	-0.151273	4.0369	-0.458552	-0.864117	2.70804	0.589129	-0.712843	-1.32887	1.04768
457	Tb427_020010000	Tb427_020010000		26S proteasome regulatory subunit RPN6 N-terminal domain/PCI domain containing protein, putative	57.323	1	13.5	6	0	118.93				1.14137	0.163994	0.829881	555.333	-0.333664	0.770311	1.02159	1053.33	-1.47503	0.072133	0.622798	1252.33	3.18213	-0.459313	0.701289	0.102921	-0.911038	-0.192875	-3.07921	-0.451724	-0.894164
672	Tb427_030058700	Tb427_030058700		RPN1/RPN2 N-terminal domain/Proteasome/cyclosome repeat/26S proteasome non-ATPase regulatory subunit RPN1 C-terminal, putative	99.865	1	16.9	14	0	87.746				1.13881	0.169368	0.836846	563	0.149073	0.101547	0.705776	475	-0.989739	0.187124	0.890434	1094	3.49617	-0.861038	0.781305	0.840957	-0.597964	0.204225	-2.65521	0.263074	-0.577081				-0.0822389	0.931806	1.0416	1335.33	-0.42306	0.955538	1.07422	1393.67	-0.340821	0.430511	1.05341	942.667
2585	Tb427_110129900;Tb427_110129800	Tb427_110129900;Tb427_110129800		WD domain, G-beta repeat, putative ;WD domain, G-beta repeat, putative	34.69	2	38.7	12	0	209.12				1.13813	0.203244	0.893527	597	0.290507	0.675185	1.05498	972	-0.847619	0.327298	1.00408	969.667	1.20934	-0.674476	2.87952	-0.412136	-2.28783	3.57148	-1.62147	-1.61335	0.691965				-0.577627	0.930713	1.04301	1333	0.414812	0.308646	0.878872	731.667	0.992439	0.918259	1.05368	467
2024	Tb427_100103100	Tb427_100103100		hypothetical protein, conserved	39.321	1	2.9	1	0.0012346	2.2165				1.13795	0.104362	0.662146	481.333	-0.0878962	0.454181	0.989276	618.667	-1.22584	0.102624	0.750634	1180.33	0.438864	2.78462	0.190357	0.0753081	-0.362602	0.0236056	-0.363556	-3.14722	-0.166751
1372	Tb427_080033200	Tb427_080033200		hypothetical protein, conserved	99.26	1	7.9	6	0	18.107				1.13532	0.110827	0.690095	477.667	-0.142563	0.452399	0.989254	906.333	-1.27788	0.409478	0.956592	959.333	3.00046	0.225955	0.179533	-1.01781	0.551272	0.0388472	-4.01827	0.325318	-0.140686				0.0455649	0.904978	1.05412	1284	0.0285284	0.887101	1.09362	1255	-0.0170365	0.790601	1.08471	639
860	Tb427_050025300	Tb427_050025300		hypothetical protein, conserved	69.353	1	2.5	1	0	45.183				1.12888	0.196242	0.893221	599.333	0.743193	0.0202786	0.259287	281.667	-0.385687	0.660613	1.03802	716	3.08494	0.143771	0.157928	1.081	1.09611	0.0524666	-2.00394	0.952341	-0.105461				0.375133	0.494081	1.02515	882.667	0.4156	0.220204	0.792377	649.667	0.0404666	0.509723	1.08164	880
644	Tb427_030050600	Tb427_030050600		50S ribosome-binding GTPase/Dynamin family/Dynamin central region/Dynamin GTPase effector domain containing protein, putative	73.335	1	39.2	2	0	5.9884				1.12617	0.24685	0.946164	638.667	-0.070148	0.459084	0.99607	584.667	-1.19632	0.277333	0.977963	1010.67	2.82264	0.4467	0.109165	0.0646816	-0.302242	0.0271166	-2.75796	-0.748942	-0.0820482
1386	Tb427_080040300;Tb427_080040100	Tb427_080040300;Tb427_080040100	G3PDH	NAD-dependent glycerol-3-phosphate dehydrogenase N-terminus/NAD-dependent glycerol-3-phosphate dehydrogenase C-terminus, putative ;NAD-dependent glycerol-3-phosphate dehydrogenase N-terminus/NAD-dependent glycerol-3-phosphate dehydrogenase C-terminus, puta	37.833	2	31.9	15	0	323.31				1.1258	0.0339965	0.355901	331.667	-0.181423	0.323575	0.98903	666.667	-1.30722	0.0143714	0.359285	1426.67	2.32078	0.364518	0.692095	0.18028	-0.754912	0.0303621	-2.1405	-1.11943	-0.661733				1.40777	0.0236272	0.252498	308.667	0.227401	0.601877	1.04577	968.333	-1.18037	0.00934536	0.157892	1548.33
618	Tb427_030040300	Tb427_030040300		hypothetical protein, conserved	19.859	1	7.4	1	0	3.9433				1.12199	0.143908	0.795533	526	0.321064	0.564487	1.05644	699.333	-0.800924	0.245737	0.946229	1027.67	0.0570564	1.78079	1.52812	0.072066	0.913809	-0.0226831	0.0150096	-0.866977	-1.5508				0.537339	0.514372	1.03224	898.667	1.28906	0.0158064	0.252618	270	0.751722	0.943631	1.05416	412.667
1423	Tb427_080056500	Tb427_080056500		Cytochrome c, putative	12.272	1	9.6	1	0	8.161				1.12149	0.0617449	0.499626	401.667	-0.139809	0.532436	1.03461	874	-1.2613	0.039664	0.51904	1330.67	1.07341	1.98744	0.303617	0.118626	-0.52024	-0.0178123	-0.954788	-2.50768	-0.321429				0.670035	0.149271	0.686029	570.333	0.187094	0.220868	0.789959	650.333	-0.482941	0.165542	0.726909	1184.67
1795	Tb427_100017200	Tb427_100017200		Metallopeptidase family M24, putative	51.425	1	6.5	3	0	7.6286				1.12114	0.157871	0.828946	550.333	-0.251462	0.746802	1.06914	1054.67	-1.3726	0.161936	0.858363	1128.33	3.02185	0.142793	0.19879	-0.358222	-0.412042	0.0158769	-3.38007	-0.554835	-0.182913				0.437611	0.816164	1.08781	1163.33	0.230104	0.70241	1.048	1052.67	-0.207507	0.836971	1.05604	587.667
1071	Tb427_070006000;Tb427_070005900	Tb427_070006000;Tb427_070005900		Ribosomal protein S28e, putative ;Ribosomal protein S28e, putative	11.17	2	44.7	4	0	76.16				1.11739	0.0331757	0.351705	326.667	0.867564	0.00695555	0.149366	193.667	-0.24983	0.608441	1.01812	755.333	0.524649	1.54719	1.28035	0.862807	1.11717	0.622713	0.338158	-0.430014	-0.657634				-0.0541639	0.461151	1.01752	856.667	0.0476746	0.316353	0.885189	738.333	0.101838	0.792856	1.08361	636.667
546	Tb427_030011100	Tb427_030011100		Surp module, putative	43.449	1	9.2	2	0	54.256				1.11498	0.0277066	0.317866	308.333	0.0281098	0.112197	0.734103	489	-1.08687	0.0211709	0.369389	1395.33	1.56582	1.04351	0.735607	0.487182	-0.523709	0.120857	-1.07863	-1.56722	-0.61475				0.940032	0.151641	0.68977	573.333	-0.295689	0.915959	1.08255	1303.67	-1.23572	0.019523	0.207388	1485.33
1310	Tb427_080009400	Tb427_080009400		Ubiquitin-conjugating enzyme, putative	17.658	1	40.6	6	0	49.311				1.11315	0.0585675	0.490503	393.333	0.0801861	0.407723	0.95918	734.667	-1.03297	0.0434465	0.53119	1317.33	0.780204	2.16753	0.391728	0.308953	-0.0360602	-0.032334	-0.471251	-2.20359	-0.424062				1.62863	0.00838901	0.143097	218.667	0.988788	0.00984966	0.189927	230.667	-0.639841	0.0365712	0.273744	1418
758	Tb427_040033100	Tb427_040033100		hypothetical protein, conserved	17.704	1	6.1	1	0	5.3071				1.11282	0.0282516	0.319739	309.667	-0.107333	0.363521	0.955883	731.667	-1.22015	0.0163811	0.375867	1417.67	1.65073	0.974343	0.713388	-0.142551	-0.254266	0.0748178	-1.79328	-1.22861	-0.63857
1010	Tb427_060039900	Tb427_060039900		GYF domain 2/DnaJ domain containing protein, putative	253.84	1	1.9	3	0	86.182				1.11138	0.332701	1.01692	712.333	-0.41791	0.529308	1.03574	859.667	-1.52929	0.287555	0.989023	1001.33	1.02973	2.26259	0.0418304	0.432581	-1.70418	0.0178693	-0.597153	-3.96677	-0.0239611
1224	Tb427_070055900;Tb427_070055700	Tb427_070055900;Tb427_070055700	60S ribosomal protein L19, putative	Ribosomal protein L19e, putative ;Ribosomal protein L19e, putative	29.422	2	14.2	6	0	13.799				1.10886	0.577757	1.0588	896.333	-0.990485	0.993116	1.04097	1482	-2.09934	0.0191989	0.361328	1404	-0.182306	-0.0517362	3.56062	-0.544403	-1.41384	-1.01321	-0.362097	-1.3621	-4.57384
603	Tb427_030033800;Tb427_030033700	Tb427_030033800;Tb427_030033700		Ribosomal protein L13e, putative ;Ribosomal protein L13e, putative	25.427	2	26.1	8	0	271.41				1.10159	0.42136	1.05497	779.667	-0.0904798	0.256211	0.970934	646.333	-1.19207	0.186162	0.888381	1096.67	0.0835946	-1.09827	4.31945	0.205437	-3.16141	2.68454	0.121842	-2.06314	-1.63491				0.0546629	0.865164	1.08085	1223.33	0.0591736	0.772437	1.08668	1117.67	0.00451074	0.719637	1.10915	707
2198	Tb427_100162700	Tb427_100162700	gMDH	lactate/malate dehydrogenase, NAD binding domain/lactate/malate dehydrogenase, alpha/beta C-terminal domain containing protein, putative	33.71	1	37.8	15	0	139.83				1.10148	0.174855	0.846479	568	-0.403243	0.809649	0.998646	1091.67	-1.50473	0.00916688	0.30709	1463.67	3.40454	-0.869762	0.769669	1.84879	-2.49255	-0.565968	-1.55575	-1.62279	-1.33564				1.7811	0.0231704	0.250636	306.667	0.885776	0.313262	0.882106	735.667	-0.895323	0.470848	1.08198	910.667
1144	Tb427_070029500	Tb427_070029500		AAA domain (dynein-related subfamily)/AAA domain (Cdc48 subfamily)/ATPase family associated with various cellular activities (AAA)/AAA+ lid domain containing protein, putative	48.475	1	22.4	9	0	38.993				1.09628	0.242781	0.94134	634	0.700659	0.159605	0.817546	563.667	-0.395622	0.420037	0.936834	898	0.0220875	2.8555	0.411251	0.052958	2.00074	0.0482761	0.0308705	-0.854762	-0.362975
1265	Tb427_070073900	Tb427_070073900		hypothetical protein, conserved	58.709	1	11.5	4	0	17.933				1.09324	0.129529	0.745569	494.333	0.785496	0.073508	0.609534	286.333	-0.30774	0.587447	1.01441	766	0.0624649	2.22181	0.995433	0.0757344	2.22703	0.0537238	0.0132695	0.00521859	-0.941709
1440	Tb427_080065100	Tb427_080065100		Cullin family/Cullin protein neddylation domain containing protein, putative	84.894	1	4.4	3	0	35.784				1.09191	0.0966926	0.630195	464.333	-0.094097	0.320689	0.994729	689	-1.186	0.112197	0.770207	1193.67	2.61021	0.478513	0.187003	0.0773406	-0.390701	0.0310697	-2.53287	-0.869214	-0.155934
2274	Tb427_110022100	Tb427_110022100		Tetratricopeptide repeat, putative	89.724	1	22	19	0	323.31				1.08991	0.160476	0.824533	551	-0.617648	0.915429	1.04026	1190.67	-1.70756	0.0915939	0.71358	1218.33	2.87787	-0.387492	0.77936	-1.221	-0.625234	-0.00670776	-4.09887	-0.237741	-0.786068				0.205871	0.773784	1.09204	1119	-0.641382	0.984076	1.04976	1504	-0.847253	0.241247	0.861111	1104.67
765	Tb427_040035900	Tb427_040035900		SET domain containing protein, putative	74.006	1	3.9	3	0	4.5678				1.07845	0.16607	0.837855	556.333	0.388791	0.0525434	0.478317	478.333	-0.689661	0.48545	0.935707	871	2.90496	0.147703	0.182691	0.384197	0.744175	0.0379999	-2.52076	0.596472	-0.144691				0.0548988	0.864183	1.08191	1222	0.0602092	0.768712	1.08402	1114	0.00531037	0.717412	1.10765	709
2047	Tb427_100109900	Tb427_100109900		Tctex-1 family, putative	12.133	1	22.9	3	0	5.5197				1.07802	0.268029	0.982383	651.333	1.21944	0.104362	0.707718	473	0.141417	0.752407	1.05463	605.667	0.00311026	2.78469	0.446262	0.00616677	3.46491	0.187241	0.00305651	0.680217	-0.259021
2186	Tb427_100157800	Tb427_100157800		hypothetical protein, conserved	72.377	1	24.1	12	0	315.44				1.07754	0.203918	0.894143	599	0.0316811	0.18014	0.849956	576.667	-1.04586	0.180768	0.895818	1102.33	4.23968	-1.784	0.776951	1.4327	-1.52779	0.19013	-2.80698	0.256212	-0.586821				-0.810967	0.894332	1.06266	1266.33	-0.958934	0.996291	1.02045	1608	-0.147967	0.383343	1.02417	980.667
965	Tb427_060020600	Tb427_060020600		Microtubule binding/Kinesin motor domain containing protein, putative	69.366	1	6.9	4	0	47.742				1.07536	0.343587	1.02953	734.333	1.31272	0.0115496	0.187822	279.333	0.237361	0.601904	1.01837	765.667	3.70707	-0.665802	0.1848	0.467402	3.42236	0.048392	-3.23967	4.08816	-0.136408				1.0048	0.0956049	0.565344	491.667	1.05123	0.017694	0.259414	280.333	0.0464392	0.577835	1.07903	826
1877	Tb427_100045400	Tb427_100045400		hypothetical protein, conserved	74.506	1	10.9	9	0	87.563				1.0732	0.369517	1.0653	714	2.26024	0.00414695	0.108534	162	1.18704	0.813197	1.05508	590.333	2.9841	0.114461	0.121042	0.511815	6.18718	0.0817117	-2.47228	6.07272	-0.0393306
1248	Tb427_070064800	Tb427_070064800		WD domain, G-beta repeat, putative	73.456	1	6.8	3	0	50.142				1.07294	0.0907951	0.615716	454	-0.157046	0.622307	1.07019	983.667	-1.22999	0.0723039	0.621072	1271.33	2.06261	0.972104	0.184112	-0.137256	-0.360719	0.0268381	-2.19987	-1.33282	-0.157273
1285	Tb427_070080600	Tb427_070080600		COG4 transport protein, putative	113.07	1	2.5	2	0	58				1.07228	0.100053	0.642103	473.667	0.158965	0.092196	0.671428	514.333	-0.91332	0.147731	0.838813	1149	0.921999	2.11016	0.18469	0.732689	-0.29078	0.0349857	-0.189311	-2.40094	-0.149704
1314	Tb427_100060100;Tb427_080011300	Tb427_100060100;Tb427_080011300		Ribosomal protein S4/S9 N-terminal domain/S4 domain containing protein, putative ;Ribosomal protein S4/S9 N-terminal domain/S4 domain containing protein, putative	22.051	2	26.8	7	0	14.147				1.07063	0.212445	0.903161	604.667	0.412584	0.209696	0.900617	603.333	-0.658045	0.0836254	0.667012	1232.67	-0.170754	2.60785	0.774793	-0.745077	1.6003	0.382526	-0.574323	-1.00754	-0.392267
2433	Tb427_110069600	Tb427_110069600		hypothetical protein, conserved	107.38	1	3.4	3	0	7.1029				1.06809	0.235465	0.92583	628	0.170957	0.355425	0.963328	746	-0.897133	0.382014	0.953612	927	-0.502957	1.51793	2.1893	-0.373542	0.845296	0.041117	0.129415	-0.672632	-2.14818				0.0560223	0.788333	1.09088	1133.67	0.0824634	0.644609	1.04147	1003.33	0.0264411	0.544743	1.07854	852.333
2248	Tb427_110014700	Tb427_110014700		hypothetical protein, conserved	16.236	1	7.1	1	0	3.1411				1.06459	0.360532	1.0576	727	0.827633	0.363521	0.952891	770.667	-0.236961	0.649663	1.0295	729.667	-0.0979555	3.0614	0.230341	0.0717725	2.41839	-0.00726471	0.169728	-0.643006	-0.237606
2577	Tb427_110127500	Tb427_110127500		Dor1-like family, putative	58.034	1	6.5	3	0	9.5769				1.062	0.238379	0.930733	649.667	0.048777	0.20867	0.90083	738	-1.01322	0.336039	1.016	970.333	0.0823618	2.94849	0.155146	0.076148	0.0346732	0.0355098	-0.00621386	-2.91382	-0.119636
1256	Tb427_070068500	Tb427_070068500		Domain of unknown function, putative	72.053	1	4.1	2	0	3.2708				1.05957	0.129781	0.741924	512.333	0.151925	0.147181	0.797826	502.667	-0.907642	0.47382	0.932607	865	2.50487	0.522849	0.150984	0.077744	0.341589	0.0364407	-2.42712	-0.181259	-0.114544				0.047242	0.671575	1.07719	1026	0.091525	0.564052	1.02209	938	0.0442829	0.602289	1.0925	806.333
2529	Tb427_110107200	Tb427_110107200		Protein of unknown function (DUF2009), putative	51.909	1	10	4	0	47.287				1.05922	0.0841921	0.587591	445	0.0801592	0.710066	1.07537	979.667	-0.979058	0.061131	0.595317	1273.67	0.751382	2.18656	0.239713	-0.426034	0.681516	-0.0150047	-1.17742	-1.50504	-0.254718				0.472637	0.305964	1.0319	729.333	-0.308868	0.856671	1.09966	1212	-0.781504	0.0617299	0.38833	1350
1938	Tb427_100065800	Tb427_100065800		Sec34-like family, putative	81.613	1	6.3	4	0	27.81				1.05843	0.391559	1.09128	749.667	0.943208	0.178575	0.847347	576.667	-0.115221	0.739622	1.049	660.333	2.95096	0.104677	0.11965	-0.0872714	2.86665	0.0502461	-3.03823	2.76197	-0.0694043
2151	Tb427_100149500	Tb427_100149500		SRP19 protein, putative	17.13	1	27	5	0	260.68				1.05026	0.0596142	0.494325	398.667	1.35625	0.00239103	0.0953565	136.667	0.305997	0.975334	1.03594	297	0.778362	1.9629	0.409502	1.88707	1.47211	0.70958	1.10871	-0.490793	0.300078				0.420949	0.416339	1.00215	821	1.69295	0.00239011	0.0865316	144	1.27201	0.999031	1.01042	107
2346	Tb427_110043100	Tb427_110043100		Proteasomal ATPase OB C-terminal domain/ATPase family associated with various cellular activities (AAA)/AAA domain (Cdc48 subfamily)/AAA+ lid domain containing protein, putative	48.928	1	15.6	7	0	127.28				1.04824	0.361386	1.05641	733.333	0.0693376	0.168164	0.828453	560.333	-0.978903	0.291127	0.989122	1000.33	3.25336	0.607492	-0.716126	1.27681	-1.30812	0.239322	-1.97654	-1.91561	0.955447				0.051469	0.678603	1.08162	1032	-0.351497	0.855905	1.10107	1211	-0.402966	0.146409	0.679921	1208.33
1490	Tb427_080085800	Tb427_080085800		hypothetical protein, conserved	82.036	1	3.7	2	0	11.268				1.03696	0.284394	0.988299	673.333	0.706753	0.252448	0.969839	600.667	-0.330204	0.444835	0.921012	849.333	0.0760814	2.89105	0.143742	-0.0671989	2.15394	0.0335211	-0.14328	-0.737111	-0.11022
896	Tb427_050036800	Tb427_050036800		Anaphase-promoting complex subunit 4 WD40 domain containing protein, putative	140.66	1	4.8	5	0	16.707				1.03267	0.121621	0.730161	504.333	-0.0142523	0.428428	0.968443	806.333	-1.04692	0.0614374	0.591424	1280.33	0.0651787	2.12802	0.904812	0.0487212	-0.12099	0.0295115	-0.0164574	-2.24901	-0.8753				0.196601	0.884693	1.07276	1251.33	0.106351	0.84783	1.10511	1200.67	-0.0902504	0.811021	1.0745	617.333
2479	Tb427_110085600	Tb427_110085600		ATP cone domain/Ribonucleotide reductase, all-alpha domain/Ribonucleotide reductase, barrel domain containing protein, putative	94.63	1	9.7	8	0	18.607				1.03066	0.0836254	0.591023	445.333	1.02075	0.0843816	0.639544	408.333	-0.00990988	0.494403	0.942122	832.333	2.50286	0.320642	0.268482	1.01445	2.04544	0.00235932	-1.48841	1.7248	-0.266122				-0.179449	0.828783	1.08587	1177.67	-0.448236	0.676266	1.0369	1030	-0.268788	0.516907	1.08136	874.333
821	Tb427_050010100	Tb427_050010100		Prefoldin subunit, putative	15.578	1	27.4	3	0	4.8441				1.02984	0.2019	0.894661	597	-0.15927	0.700474	1.07248	1013.67	-1.18911	0.188089	0.887461	1093.67	0.0179906	0.932565	2.13898	0.0791443	-0.526914	-0.0300389	0.0611537	-1.45948	-2.16902
670	Tb427_030058400	Tb427_030058400		hypothetical protein, conserved	79.115	1	19.6	11	0	177.99				1.02733	0.223983	0.915053	620.333	-0.4033	0.825145	1.00226	1195.33	-1.43063	0.20527	0.904807	1076.67	4.11294	-1.65132	0.620372	-1.06369	-0.129708	-0.0165065	-5.17662	1.52161	-0.636878				0.579215	0.575334	1.05876	947	-0.0140968	0.89864	1.08967	1273.33	-0.593312	0.13313	0.643524	1226
1898	Tb427_100053900	Tb427_100053900		Ubiquitin family/UBA/TS-N domain containing protein, putative	32.196	1	24.2	5	0	85.965				1.02376	0.158736	0.828296	550.333	0.902376	0.0147831	0.211638	249.667	-0.121379	0.428428	0.924763	892.333	2.4083	-0.275285	0.938248	2.26946	-0.0666447	0.504309	-0.138839	0.20864	-0.433939				0.0401097	0.547687	1.05038	925	0.105942	0.416339	0.929037	821	0.0658324	0.821809	1.06805	605.333
1620	Tb427_090049800;Tb427_090049700	Tb427_090049800;Tb427_090049700		Actin, putative ;Actin, putative	41.895	2	32.4	10	0	323.31				1.01901	0.231847	0.918069	627	0.748091	0.139621	0.790085	528	-0.27092	0.5369	0.978573	785	-0.794784	3.09831	0.753506	-0.177813	1.83069	0.59139	0.616971	-1.26762	-0.162115				-1.15366	0.980001	1.04416	1482.67	-1.75218	0.989978	1.03918	1542.67	-0.598525	0.064683	0.39843	1343.33
2703	Tb427_110168900	Tb427_110168900		TCP-1/cpn60 chaperonin family, putative	64.187	1	24.6	12	0	71.691				1.01182	0.0526818	0.459594	381.667	0.628996	0.012801	0.196712	237.667	-0.38282	0.449728	0.911978	878.667	1.63087	0.95776	0.446814	0.696759	0.922196	0.268032	-0.934112	-0.0355635	-0.178783				0.655288	0.235042	0.877819	664.333	0.0332291	0.573665	1.029	945.667	-0.622059	0.0874796	0.486485	1297.67
1559	Tb427_090029000	Tb427_090029000		Ribosomal protein L7Ae/L30e/S12e/Gadd45 family, putative	13.572	1	40.5	4	0	161.61				1.0096	0.16607	0.835339	555.333	-0.211332	0.538685	1.03951	867.333	-1.22093	0.0263748	0.42074	1373.67	0.037708	1.75662	1.23446	-0.136338	-0.75275	0.25509	-0.174046	-2.50937	-0.979365				0.0524104	0.745407	1.07683	1091.67	0.900532	0.0822681	0.554919	467.667	0.848122	0.963017	1.05261	358.667
1778	Tb427_100010800	Tb427_100010800		hypothetical protein, conserved	38.957	1	26.4	8	0	250.62				1.00765	0.2187	0.915804	612.333	1.1686	0.101762	0.704346	473.333	0.160959	0.655992	1.03561	721.333	-0.0143953	2.38269	0.654645	-0.0381033	3.13601	0.407905	-0.0237079	0.753324	-0.246741				1.22815	0.0218354	0.245165	300.667	0.809983	0.01628	0.251136	272.667	-0.41817	0.0565063	0.365847	1362.33
674	Tb427_030058900	Tb427_030058900		WD domain, G-beta repeat, putative	58.056	1	4.5	2	0	5.2094				1.00649	0.157296	0.833767	566	1.12108	0.155579	0.814357	561.333	0.114589	0.71086	1.04722	649.333	0.0997473	2.73798	0.181737	0.0660775	3.26369	0.0334617	-0.0336698	0.525711	-0.148276
2484	Tb427_110088700	Tb427_110088700		WD domain, G-beta repeat, putative	35.124	1	8	2	0	4.3037				1.00168	0.408162	1.09213	774	0.851149	0.0159401	0.220658	250.667	-0.150532	0.762351	1.05532	611.333	-0.166364	2.98865	0.182755	0.277069	2.21889	0.057485	0.443433	-0.76976	-0.12527
1452	Tb427_080069300	Tb427_080069300		SPRY domain containing protein, putative	97.882	1	6.7	5	0	8.5413				1.00015	0.123811	0.732806	502.333	-0.0271053	0.276552	0.985586	650.667	-1.02725	0.196572	0.902079	1090.33	2.17159	0.674585	0.154272	0.0755314	-0.189546	0.0326991	-2.09606	-0.864131	-0.121572
2165	Tb427_100153600	Tb427_100153600		JAB1/Mov34/MPN/PAD-1 ubiquitin protease/Maintenance of mitochondrial structure and function, putative	42.282	1	11.5	4	0	7.0351				0.988616	0.0640835	0.511142	405.333	1.09518	0.00793175	0.152709	200.667	0.106564	0.540024	0.981063	806	0.50021	2.03601	0.429624	2.09522	1.026	0.164322	1.59501	-1.01001	-0.265302
676	Tb427_030059200	Tb427_030059200		Syntaxin-like protein/SNARE domain containing protein, putative	29.233	1	17.7	3	0	27.54				0.976827	0.0932055	0.61952	459	-0.121541	0.694827	1.07167	999.333	-1.09837	0.0647169	0.592354	1269	0.907476	1.7928	0.230203	0.0717103	-0.428461	-0.00787316	-0.835766	-2.22126	-0.238076				0.062287	0.413431	1.00195	818.667	0.13152	0.289302	0.872826	714.667	0.0692326	0.493659	1.08385	892.667
660	Tb427_030055900	Tb427_030055900		hypothetical protein, conserved	66.575	1	11.5	6	0	270.51				0.974302	0.17733	0.848649	571	-0.399859	0.789619	1.0035	1069.67	-1.37416	0.0130179	0.351695	1437.33	2.41958	0.00964207	0.493687	0.27099	-1.4305	-0.0400639	-2.14859	-1.44014	-0.533751				-0.114849	0.873314	1.07962	1234.67	-0.576876	0.899448	1.08842	1274.67	-0.462027	0.17093	0.737785	1178.33
1728	Tb427_090082800;Tb427_090082700;Tb427_090082600;Tb427_090082500	Tb427_090082800;Tb427_090082700;Tb427_090082600;Tb427_090082500		Kinetoplastid membrane protein 11, putative ;Kinetoplastid membrane protein 11, putative ;Kinetoplastid membrane protein 11, putative ;Kinetoplastid membrane protein 11, putative	11.076	4	72.8	12	0	128.06				0.970766	0.200226	0.894344	594	1.31292	0.00312523	0.0934779	148.667	0.342151	0.437286	0.921326	884.667	2.14583	-1.29217	2.05864	1.82819	1.28228	0.828273	-0.317636	2.57446	-1.23037				2.19859	0.00873959	0.144898	221.667	3.91849	0.00687651	0.150604	204.667	1.7199	0.910488	1.05157	481.333
1594	Tb427_090040200	Tb427_090040200		Mitochondrial 39-S ribosomal protein L47 (MRP-L47), putative	53.966	1	10.2	4	0	6.3271				0.967656	0.227898	0.915418	629.667	0.294638	0.0661574	0.556852	403.333	-0.673019	0.579963	1.01086	779	0.0856126	2.65507	0.162288	0.897734	-0.0505481	0.036727	0.812122	-2.70562	-0.125561				-1.06569	0.998375	1.01555	1648	-1.27681	0.999013	1.00868	1667.33	-0.211121	0.632927	1.09543	781.333
2029	Tb427_100104800	Tb427_100104800		Ribosomal L22e protein family, putative	15.271	1	17.7	1	0	58.532				0.962321	0.230407	0.918885	622	-0.269672	0.285973	0.987638	672.333	-1.23199	0.285578	0.986274	1004.67	-0.122718	2.33271	0.676966	-2.65335	1.11786	0.726469	-2.53063	-1.21485	0.0495029				1.19215	0.0205527	0.235229	294.667	1.01071	0.0103718	0.189686	234.667	-0.18144	0.259591	0.882211	1087.33
504	Tb427_020024800	Tb427_020024800		hypothetical protein, conserved	89.698	1	4.7	3	0	58.5				0.960304	0.145811	0.800768	529	0.819019	0.0235154	0.28962	280.333	-0.141286	0.713632	1.04854	676	2.33049	0.400983	0.149444	0.0813055	2.32128	0.0544663	-2.24918	1.9203	-0.0949778
1401	Tb427_080047400	Tb427_080047400		hypothetical protein, conserved	53.579	1	9.9	4	0	10.072				0.959217	0.0602179	0.489636	396.667	-0.164427	0.596221	1.07384	874	-1.12364	0.0342038	0.477428	1344	1.86522	0.60646	0.405967	0.0642552	-0.587405	0.0298698	-1.80097	-1.19387	-0.376097				-1.4312	0.998584	1.01344	1653.67	-1.21423	0.994673	1.02889	1586.67	0.216974	0.898032	1.05434	502.667
1869	Tb427_100044000;Tb427_100043900	Tb427_100044000;Tb427_100043900		Ribosomal S3Ae family, putative ;Ribosomal S3Ae family, putative	29.422	2	23.4	6	0	104.95				0.955352	0.279287	0.984855	666	-0.586584	0.663543	1.04655	962.667	-1.54194	0.113348	0.771777	1184.67	0.431268	-0.86933	3.30412	-1.81095	-0.986288	1.03749	-2.24222	-0.116959	-2.26663				-0.206445	0.755622	1.0819	1101.33	0.158949	0.407626	0.931866	814	0.365394	0.805175	1.07316	623.667
598	Tb427_030032500	Tb427_030032500		Protein kinase domain/Protein tyrosine kinase, putative	56.152	1	9.7	5	0	7.3457				0.954976	0.204255	0.893284	560	1.15986	0.144994	0.793675	505.333	0.20488	0.661451	1.03739	722	2.55546	0.140472	0.168998	0.0456854	3.38955	0.0443321	-2.50977	3.24908	-0.124666
2306	Tb427_110030600	Tb427_110030600		hypothetical protein, conserved	63.115	1	3.8	2	0	6.6423				0.953686	0.224692	0.906891	604.333	0.850937	0.174855	0.839203	555.667	-0.102749	0.764535	1.05312	633	1.18699	1.55198	0.122085	0.0344651	2.47687	0.0414805	-1.15253	0.924885	-0.0806046
1692	Tb427_090070800	Tb427_090070800		Rad17 P-loop domain/DNA polymerase III, delta subunit/ATPase family associated with various cellular activities (AAA)/AAA domain/Replication factor C C-terminal domain containing protein, putative	39.642	1	14	5	0	34.146				0.948642	0.105678	0.667968	477.333	0.846517	0.31617	0.993594	697.333	-0.102124	0.698462	1.04086	685.333	1.9195	0.74609	0.180335	2.32604	0.712826	-0.499314	0.40654	-0.0332641	-0.679649				-0.0906167	0.943767	1.04055	1362.67	-0.125438	0.963837	1.07066	1419	-0.0348213	0.514372	1.08244	876.333
1419	Tb427_080054700	Tb427_080054700	N/A	hypothetical protein, conserved	61.086	1	14.9	8	0	159.39				0.940551	0.111283	0.687817	486.333	-0.11074	0.719538	1.07513	1014.67	-1.05129	0.304769	0.998997	991.333	2.334	0.28055	0.207106	-0.763168	0.438109	-0.00716234	-3.09717	0.15756	-0.214268		Yes		1.32166	0.107972	0.589363	512	2.85723	0.00048344	0.0428811	84.6667	1.53557	0.999111	1.00878	104
2106	Tb427_110105700;Tb427_100134200	Tb427_110105700;Tb427_100134200		Ribosomal protein L34e, putative ;Ribosomal protein L34e, putative	19.336	2	11.2	2	0	4.2185				0.935283	0.247965	0.943957	635	-0.358381	0.863015	1.01943	1043	-1.29366	0.204593	0.904205	1076.67	-0.00311951	2.27123	0.537739	0.0775745	-1.11879	-0.033922	0.080694	-3.39002	-0.571661
1858	Tb427_100039700	Tb427_100039700		tRNA pseudouridine synthase D (TruD), putative	198.16	1	2.5	3	0.00043937	2.7043				0.933211	0.327713	1.01464	708.333	-0.0891454	0.466671	0.994496	834	-1.02236	0.271503	0.977994	1017	1.18392	1.55	0.0657074	-0.000783184	-0.299502	0.0328488	-1.18471	-1.84951	-0.0328586				-0.19609	0.989315	1.03604	1537.67	-0.213792	0.979932	1.05485	1482.33	-0.0177028	0.802683	1.07469	626.333
977	Tb427_060025200	Tb427_060025200		PDZ domain containing protein, putative	78.449	1	13.5	10	0	81.711				0.932288	0.411674	1.06908	788.667	0.222614	0.391994	0.964156	787.333	-0.709673	0.589644	1.01506	765.333	2.91781	-0.266517	0.145568	-0.210133	0.845477	0.0324989	-3.12794	1.11199	-0.113069				0.0975034	0.487741	1.03129	877.667	0.0986213	0.291554	0.876637	716.667	0.00111792	0.413846	1.03695	956
1157	Tb427_070034600;Tb427_070034500;Tb427_070034400;Tb427_070034300;Tb427_070034200;Tb427_070034100;Tb427_070034000;Tb427_070033900;Tb427_070033800;Tb427_070033700;Tb427_070033600;Tb427_070033500;Tb427_070033400;Tb427_070033300;Tb427_070033200;Tb427_070033100;Tb427_070033000;Tb427_070032900;Tb427_070032800;Tb427_070032700	Tb427_070034600;Tb427_070034500;Tb427_070034400;Tb427_070034300;Tb427_070034200;Tb427_070034100;Tb427_070034000;Tb427_070033900;Tb427_070033800;Tb427_070033700;Tb427_070033600;Tb427_070033500;Tb427_070033400;Tb427_070033300;Tb427_070033200;Tb427_070033100;Tb427_070033000;Tb427_070032900;Tb427_070032800;Tb427_070032700	histone H2A, putative	Core histone H2A/H2B/H3/H4/C-terminus of histone H2A, putative ;Core histone H2A/H2B/H3/H4/C-terminus of histone H2A, putative ;Core histone H2A/H2B/H3/H4/C-terminus of histone H2A, putative ;Core histone H2A/H2B/H3/H4/C-terminus of histone H2A, putative ;	14.212	20	13.4	2	0	3.1033				0.929058	0.219751	0.913358	609.333	-0.246768	0.549382	1.05047	873.667	-1.17583	0.177641	0.896229	1113.67	-0.0205536	2.07896	0.728771	0.0176534	-0.850856	0.0928991	0.038207	-2.92981	-0.635872				-0.386664	0.847564	1.08483	1200.33	-0.399943	0.757711	1.07707	1103.33	-0.0132799	0.54306	1.08124	853.667
1179	Tb427_070040800	Tb427_070040800		hypothetical protein, conserved	145.22	1	27.4	33	0	323.31				0.917242	0.336457	1.0228	713.333	0.00308249	0.609746	1.07621	991.333	-0.91416	0.306794	1.00172	986.667	3.03861	1.0789	-1.36578	0.0460534	-0.0324557	-0.0043502	-2.99255	-1.11135	1.36143				1.40598	0.224873	0.861608	654.333	0.460494	0.623185	1.04493	985.667	-0.945486	0.0336775	0.265528	1427.67
1184	Tb427_070042400	Tb427_070042400		hypothetical protein, conserved	33.737	1	13.1	3	0	86.319				0.915371	0.0733352	0.54113	423.333	0.495929	0.49709	1.0117	850.667	-0.419442	0.365659	0.967582	944.667	0.70162	1.67147	0.373022	-0.77736	2.25214	0.01301	-1.47898	0.580666	-0.360012
2523	Tb427_110105600	Tb427_110105600		Ribosomal protein S27, putative	9.6302	1	43	1	0	8.3416				0.913168	0.0509016	0.448738	375.333	0.696849	0.0109072	0.182696	223.333	-0.216319	0.719145	1.04745	668	0.392187	0.710643	1.63667	0.623014	1.17774	0.28979	0.230826	0.4671	-1.34688				0.0447072	0.641396	1.0704	1000.67	0.0943524	0.521554	0.987445	904.333	0.0496452	0.693271	1.10699	730.333
2382	Tb427_110055100	Tb427_110055100		WD domain, G-beta repeat, putative	73.293	1	15.9	10	0	27.635				0.901494	0.282819	0.98692	671	-0.287401	0.833333	1.00564	1156	-1.18889	0.25395	0.960194	1035	3.49387	-1.18686	0.397472	-0.777568	-0.0623686	-0.0222669	-4.27144	1.12449	-0.419739
1335	Tb427_080018400	Tb427_080018400		OB-fold nucleic acid binding domain/tRNA synthetases class II (D, K and N), putative	66.738	1	6	3	0	6.5885				0.898685	0.0815691	0.581397	442.333	0.0525752	0.397223	0.969896	772.333	-0.84611	0.0578274	0.576553	1279.33	0.992218	1.38638	0.317458	0.311218	-0.126035	-0.0274578	-0.681	-1.51241	-0.344916
714	Tb427_040018300	Tb427_040018300		Zeta toxin/AAA domain/Chromatin associated protein KTI12, putative	27.207	1	16.9	2	0.0091708	1.7175				0.898594	0.185203	0.876315	577.667	-0.412092	0.868442	1.02152	1156.33	-1.31069	0.0342038	0.48144	1348.67	2.26119	-0.23604	0.670632	-0.276304	-0.975845	0.015872	-2.53749	-0.739805	-0.654761				0.0566854	0.847564	1.08562	1200.33	0.0688103	0.714436	1.05529	1063.33	0.0121249	0.689818	1.10745	733.333
898	Tb427_050037700	Tb427_050037700		Domain found in IF2B/IF5, putative	35.249	1	19.6	5	0	323.31				0.896489	0.197897	0.886302	591	-0.21979	0.240575	0.961727	634	-1.11628	0.0287112	0.441204	1365.67	2.76107	-0.755445	0.683846	0.997032	-1.72759	0.0711912	-1.76403	-0.972148	-0.612655				0.0561345	0.790601	1.08807	1136	0.0821308	0.646212	1.04216	1004.67	0.0259962	0.55399	1.08355	845
2301	Tb427_110030000	Tb427_110030000	NUC173 domain containing protein, putative	NUC173 domain containing protein, putative	145.59	1	2.6	3	0	5.0624				0.89533	0.247593	0.944688	615.333	-0.111173	0.593154	1.07293	799.667	-1.0065	0.249455	0.951793	1030	1.44879	1.12086	0.116333	-0.600402	0.242883	0.0239991	-2.0492	-0.877978	-0.0923343				0.0415464	0.912153	1.04871	1296.67	0.0167364	0.909928	1.08482	1292.67	-0.02481	0.834458	1.05662	590.667
533	Tb427_030007300	Tb427_030007300		hypothetical protein, conserved	59.999	1	2.7	1	0	2.9287				0.890822	0.123078	0.731051	505.333	-0.207683	0.668964	1.05312	966	-1.0985	0.0819405	0.666264	1232	1.02636	1.47484	0.171272	-0.623307	-0.0119252	0.0121841	-1.64966	-1.48676	-0.159088
1121	Tb427_070021000	Tb427_070021000		hypothetical protein, conserved	20.677	1	14.5	2	0	5.7757				0.888553	0.312898	1.00983	697.667	-0.207971	0.626616	1.05592	933.333	-1.09652	0.139091	0.814607	1146	3.05663	-0.633248	0.242282	0.632474	-1.24206	-0.0143241	-2.42415	-0.608815	-0.256606				-0.309667	0.666076	1.08207	1021.33	-0.807361	0.937687	1.07947	1348.33	-0.497694	0.0522335	0.343193	1373
948	Tb427_060016200	Tb427_060016200		Proteasome subunit, putative	30.441	1	6.7	2	0.0008617	2.5295				0.883156	0.0936113	0.619759	469	0.00791586	0.579963	1.06751	865.333	-0.87524	0.209696	0.90526	1068	1.96347	0.443331	0.242666	0.0745366	-0.0340823	-0.0167067	-1.88893	-0.477413	-0.259373
2639	Tb427_110147400	Tb427_110147400		Fibronectin-binding protein A N-terminus (FbpA)/NFACT protein RNA binding domain/NFACT protein C-terminal domain containing protein, putative	121.3	1	1.2	1	0	3.0136				0.881864	0.730429	1.02554	1011	-0.189606	0.569803	1.05929	930.333	-1.07147	0.475608	0.932839	876	-0.302515	2.88564	0.0624691	-0.312005	-0.285584	0.0287703	-0.00948979	-3.17122	-0.0336989
1589	Tb427_090038700	Tb427_090038700		hypothetical protein, conserved	41.39	1	23.2	9	0	55.02				0.878514	0.313306	1.00921	694.667	-0.402943	0.670627	1.05375	968	-1.28146	0.196572	0.899614	1086	-1.51664	0.674373	3.47781	-0.647601	-1.48451	0.923279	0.869037	-2.15888	-2.55453				0.155418	0.568235	1.05334	941.333	1.26627	0.0334838	0.409656	346.667	1.11085	0.997882	1.02208	138.667
1990	Tb427_100087600	Tb427_100087600		E3 UFM1-protein ligase 1, putative	82.343	1	18.1	12	0	249.09				0.877553	0.524392	1.02016	852	-0.317326	0.661451	1.04522	956	-1.19488	0.220805	0.899875	1061.67	2.71288	-0.206225	0.126003	0.0741052	-1.05475	0.0286703	-2.63878	-0.848529	-0.0973323				0.759189	0.190507	0.778709	618.667	-0.449045	0.654994	1.04212	1012	-1.20823	0.0264946	0.237381	1454.33
2184	Tb427_100157500	Tb427_100157500		hypothetical protein, conserved	31.509	1	27	7	0	323.31				0.873438	0.209354	0.899147	604.333	-0.265409	0.488136	1.00693	824	-1.13885	0.0539383	0.564667	1290	2.82099	-0.836812	0.636137	0.687784	-1.50285	0.0188415	-2.13321	-0.666039	-0.617296				-0.157331	0.730652	1.08467	1078	0.391126	0.204264	0.77263	633.333	0.548457	0.928972	1.05303	445.667
835	Tb427_050015600	Tb427_050015600		TGS domain/Threonyl and Alanyl tRNA synthetase second additional domain/tRNA synthetase class II core domain (G, H, P, S and T)/Anticodon binding domain containing protein, putative	91.013	1	14.9	11	0	161.82				0.866723	0.0445521	0.414582	362	-0.732079	0.904136	1.03799	1221	-1.5988	0.0790012	0.658343	1239	1.45248	0.452689	0.694999	-2.23223	0.0702815	-0.034292	-3.68471	-0.382408	-0.729291				0.114272	0.527886	1.04284	909.333	-0.281407	0.811631	1.09995	1158.33	-0.395679	0.356194	0.999822	1003
1298	Tb427_080007000	Tb427_080007000		hypothetical protein, conserved	19.057	1	5.9	1	0.0016247	2.1477				0.866489	0.0588653	0.490544	399.333	0.153958	0.0566562	0.502112	388	-0.712531	0.201229	0.906073	1080.67	0.275917	1.7835	0.540048	0.289524	0.119385	0.0529644	0.0136072	-1.66412	-0.487083				0.0465628	0.660944	1.07966	1017	0.0921701	0.554829	1.01471	930.667	0.0456073	0.626033	1.10068	787
1172	Tb427_070039000	Tb427_070039000		hypothetical protein, conserved	68.112	1	36.4	22	0	179.85				0.866287	0.210039	0.897486	604.333	-0.890374	0.993871	1.03851	1491.33	-1.75666	0.0246664	0.409071	1380.33	3.21872	-1.34352	0.723657	-0.566838	-2.03412	-0.0701626	-3.78556	-0.690604	-0.793819				0.80293	0.307495	1.02924	730.667	-0.954114	0.897013	1.09068	1270.67	-1.75704	0.0106396	0.167032	1538.33
958	Tb427_060019000	Tb427_060019000		Ribosomal RNA adenine dimethylase/Methyltransferase domain containing protein, putative	38.738	1	13.7	4	0	12.904				0.864131	0.0909944	0.612111	459.333	-0.974185	0.944785	1.04733	1367.67	-1.83832	0.0211709	0.365581	1399.33	1.987	0.30275	0.302647	0.0110859	-2.92823	-0.00541131	-1.97591	-3.23098	-0.308058
1318	Tb427_080012100	Tb427_080012100		hypothetical protein, conserved	77.785	1	17.9	5	0	24.891				0.86185	0.113348	0.698005	495.333	0.774876	0.021398	0.269486	296.333	-0.0869737	0.665631	1.03811	716.667	1.23191	1.16955	0.18409	0.12222	2.14973	0.0526761	-1.10969	0.980179	-0.131414
2048	Tb427_100110100	Tb427_100110100		RecF/RecN/SMC N terminal domain/AAA domain/SMC proteins Flexible Hinge Domain/AAA domain, putative AbiEii toxin, Type IV TA system, putative	133.99	1	4.6	5	0	12.141				0.858804	0.125781	0.739237	503	0.730905	0.0224793	0.27891	388.667	-0.1279	0.693206	1.04136	690.667	1.64889	0.75804	0.169484	0.0856046	2.05094	0.0561725	-1.56328	1.2929	-0.113311				1.1856	0.287805	1.01504	713.333	0.531475	0.782771	1.08913	1128	-0.654125	0.360213	1.00633	999.667
2630	Tb427_110142800	Tb427_110142800		hypothetical protein, conserved	36.294	1	14.7	5	0	95.371				0.857388	0.0626734	0.504701	404	1.56979	0.00120624	0.0748318	107.667	0.712403	0.99175	1.02101	194.667	1.00683	1.08617	0.479171	1.73606	2.57003	0.403286	0.729231	1.48386	-0.0758853				0.477278	0.668829	1.07864	1023.67	1.12436	0.3462	0.891377	763.667	0.647082	0.980409	1.05987	290.333
2682	Tb427_110160900	Tb427_110160900		hypothetical protein, conserved	68.115	1	14.5	9	0	30.865				0.855343	0.255833	0.960809	645	-0.477266	0.901005	1.03724	1211.33	-1.33261	0.185842	0.891936	1096.67	2.89437	-0.799673	0.471336	-1.18616	-0.211662	-0.0339795	-4.08052	0.588011	-0.505315				-0.190992	0.92086	1.04251	1313	-0.43579	0.868801	1.0962	1228.33	-0.244798	0.231288	0.851253	1114.33
2336	Tb427_110040200	Tb427_110040200		FKBP-type peptidyl-prolyl cis-trans isomerase, putative	91.878	1	6.5	4	0	10.902				0.85141	0.127771	0.737985	511.333	-0.342852	0.642875	1.04343	973.667	-1.19426	0.34485	1.01874	966	0.93501	1.44482	0.174399	-2.84824	1.81644	0.0032481	-3.78325	0.371622	-0.171151				-0.280707	0.792856	1.08612	1138.33	-1.41907	0.999539	1.00635	1691.33	-1.13836	0.0339695	0.265471	1426.67
1057	Tb427_060054200;Tb427_060054100;Tb427_060054000;Tb427_060053900;Tb427_060053800;Tb427_060053700;Tb427_060053600	Tb427_060054200;Tb427_060054100;Tb427_060054000;Tb427_060053900;Tb427_060053800;Tb427_060053700;Tb427_060053600		S-adenosylmethionine synthetase, N-terminal domain/S-adenosylmethionine synthetase, central domain/S-adenosylmethionine synthetase, C-terminal domain containing protein, putative ;S-adenosylmethionine synthetase, N-terminal domain/S-adenosylmethionine synt	43.567	7	10.3	4	0	37.442				0.843374	0.4631	1.03288	801.333	0.706075	0.440393	0.982234	725.333	-0.137299	0.596658	1.01772	766.333	-1.15449	3.51112	0.173488	-1.30405	3.39782	0.0244579	-0.149564	-0.113303	-0.14903
2349	Tb427_110043800	Tb427_110043800		hypothetical protein, conserved	39.016	1	11.9	3	0	123.21				0.840777	0.451509	1.04314	816.333	-0.176916	0.630054	1.048	958	-1.01769	0.0923973	0.716507	1214.33	-0.754218	3.09949	0.17706	-1.64904	1.10681	0.0114856	-0.894821	-1.99268	-0.165574
2444	Tb427_110073500	Tb427_110073500		hypothetical protein, conserved	62.942	1	18.9	8	0	64.856				0.839205	0.0928008	0.619288	433	-0.237397	0.778491	1.01083	1105	-1.0766	0.037195	0.502433	1336	1.87546	0.168375	0.473774	0.0780943	-0.760283	-0.0300017	-1.79737	-0.928658	-0.503776				1.47965	0.0902594	0.552139	482.333	0.263941	0.345802	0.894246	763.333	-1.21571	0.0244018	0.226643	1463
2473	Tb427_110082900;Tb427_110084300;Tb427_110084700	Tb427_110082900;Tb427_110084300;Tb427_110084700		Tctex-1 family, putative ;Tctex-1 family, putative ;Tctex-1 family, putative	13.072	3	47.8	5	0	36.801				0.836241	0.194267	0.891499	584.667	-0.200592	0.531989	1.03494	862.333	-1.03683	0.0653545	0.585395	1265.33	0.0517325	1.85838	0.598616	-0.151437	-0.723022	0.272683	-0.203169	-2.5814	-0.325933
2725	Tb427_110178000	Tb427_110178000		Iron/manganese superoxide dismutases, alpha-hairpin domain/Iron/manganese superoxide dismutases, C-terminal domain containing protein, putative	22.048	1	17.7	2	0	55.774				0.835875	0.21835	0.918934	612	-0.275395	0.918245	1.03923	1284.67	-1.11127	0.108121	0.745275	1197	2.14038	0.0558924	0.31135	-0.235122	-0.56764	-0.0234234	-2.37551	-0.623532	-0.334774				-0.0484653	0.405556	0.997859	812.333	0.692578	0.0475681	0.48778	389.667	0.741043	0.90085	1.05347	498
1216	Tb427_070052800	Tb427_070052800		hypothetical protein, conserved	25.009	1	4.2	1	0.0035914	1.9673				0.833057	0.240209	0.933525	672.333	0.457748	0.625324	1.06229	965	-0.375309	0.221862	0.89763	1061	0.0662738	2.1708	0.262095	-0.0358379	1.43076	-0.0216759	-0.102112	-0.740044	-0.283771
1292	Tb427_070082200	Tb427_070082200		hypothetical protein, conserved	22.386	1	20.3	4	0	121.42				0.830152	0.0529594	0.459621	380.333	-0.539338	0.886421	1.0268	1184	-1.36949	0.114506	0.767189	1183	0.902765	0.967977	0.619716	-1.12963	0.693701	-1.18208	-2.0324	-0.274275	-1.8018				0.423336	0.3462	1.02874	763.667	0.802922	0.0519738	0.506602	401.333	0.379586	0.627252	1.09846	786
1404	Tb427_080048800	Tb427_080048800		Initiation factor 2 subunit family, putative	51.625	1	10.1	4	0	34.129				0.827942	0.0509016	0.451112	375.667	-0.102084	0.35968	0.960867	730	-0.930025	0.0409384	0.515577	1326	0.933622	0.905787	0.644416	-0.317087	-0.0678456	0.0786816	-1.25071	-0.973633	-0.565734				0.0561213	0.854623	1.07908	1209.33	0.0660711	0.734646	1.06737	1081.67	0.00994982	0.701273	1.10485	723.333
1070	Tb427_070005700	Tb427_070005700	PRODH	Proline dehydrogenase, putative	63.858	1	43.7	24	0	323.31				0.826061	0.141486	0.787339	522.667	0.0718309	0.205608	0.894529	561.667	-0.75423	0.168464	0.870918	1120.33	0.383501	1.9228	0.171887	0.0770601	0.106162	0.0322707	-0.306441	-1.81663	-0.139617	Yes			4.79853	4.90459e-05	0.00870074	39.6667	2.19349	0.00296298	0.0955696	154.667	-2.60504	0.124817	0.618507	1237.67
729	Tb427_040022500	Tb427_040022500		Adaptor complexes medium subunit family, putative	48.02	1	3.1	1	0.00087146	2.6166				0.822772	0.251324	0.952414	653	0.0104372	0.225047	0.944748	746.333	-0.812335	0.323162	1.00613	988	0.0829203	2.22213	0.163263	0.0762823	-0.0787657	0.0337949	-0.006638	-2.3009	-0.129468
1999	Tb427_100091100	Tb427_100091100		Ribosomal protein L7Ae/L30e/S12e/Gadd45 family, putative	16.061	1	44.4	9	0	25.498				0.822351	0.220805	0.908719	603.667	-1.21169	0.611049	1.07398	922.333	-2.03404	0.596658	1.01669	766	2.16584	-0.226909	0.528123	-6.50384	-0.594102	3.46287	-8.66968	-0.367193	2.93475				0.721412	0.288179	1.01434	713.667	0.193083	0.817361	1.10266	1164.67	-0.528329	0.678603	1.10749	743
2423	Tb427_110067700	Tb427_110067700	PPDK	Pyruvate phosphate dikinase, PEP/pyruvate binding domain/PEP-utilising enzyme, mobile domain/PEP-utilising enzyme, TIM barrel domain containing protein, putative	100.41	1	60.5	68	0	323.31				0.822224	0.655992	1.04249	955	0.871531	0.0209454	0.265785	253.667	0.0493063	0.74152	1.0508	636.333	3.91762	-1.55119	0.100247	0.401607	2.1702	0.0427902	-3.51601	3.72139	-0.0574572		Yes		2.65603	0.00221174	0.0632842	140.333	3.28366	0.000224773	0.0265832	65.6667	0.627622	0.974966	1.05721	315
2011	Tb427_100096500;Tb427_100096700	Tb427_100096500;Tb427_100096700		hypothetical protein, conserved ;hypothetical protein, conserved	14.183	2	16.7	2	0	8.1947				0.821529	0.281247	0.985541	646.333	0.801489	0.00895271	0.164789	210.333	-0.0200396	0.702482	1.04129	680.667	0.00848987	1.9699	0.486198	0.774958	1.45797	0.171539	0.766468	-0.511928	-0.314659				0.311659	0.156454	0.702658	579.333	0.179574	0.170072	0.748653	595.667	-0.132086	0.254238	0.874065	1092.33
2348	Tb427_110043400	Tb427_110043400		Dpy-30 motif containing protein, putative	28.969	1	16.4	3	0	102.54				0.819464	0.238744	0.929992	616.333	0.833809	0.0576801	0.505833	274.333	0.0143455	0.840685	1.054	532	0.0851991	2.2055	0.167687	0.0766805	2.3694	0.0553451	-0.00851863	0.163897	-0.112342				0.919677	0.403489	0.99692	810.667	0.320272	0.404729	0.930037	811.667	-0.599405	0.169216	0.733959	1180.33
2355	Tb427_110045700	Tb427_110045700		Complex1_LYR-like, putative	19.197	1	16.6	3	0	290.17				0.818619	0.809649	1.0424	1092	1.90554	0.00574106	0.12995	187.333	1.08692	0.998318	1.00795	121	-1.80356	4.55071	-0.291287	0.454078	5.19321	0.0693423	2.25764	0.642501	0.360629				0.0568046	0.791892	1.08732	1137.33	1.56457	0.0570562	0.516417	414	1.50776	0.998619	1.01405	120.333
2178	Tb427_100156400	Tb427_100156400		Multiprotein bridging factor 1/Helix-turn-helix, putative	17.974	1	13.1	2	0	43.874				0.817951	0.207306	0.901916	592.667	0.232504	0.385913	0.970576	729.333	-0.585447	0.22933	0.908104	1060.67	0.077918	2.14881	0.22713	0.0777054	0.634417	-0.0146112	-0.000212597	-1.51439	-0.241741
1493	Tb427_080087300;Tb427_040044300	Tb427_080087300		hypothetical protein, conserved	100.31	2	9.2	7	0	89.504				0.815077	0.561383	1.04132	849.667	0.935106	0.0398937	0.402541	513.333	0.120029	0.964641	1.0331	413	0.063034	2.28281	0.0993851	0.0798938	2.68545	0.0399734	0.0168598	0.402638	-0.0594117				0.0425577	0.506341	1.03129	892.333	0.110514	0.386617	0.91815	797	0.0679564	0.781121	1.08854	648.667
2364	Tb427_110048400	Tb427_110048400		Uncharacterized ACR, COG1678, putative	51.82	1	36.6	15	0	182.29				0.811879	0.0485035	0.436792	371.333	0.398555	0.186482	0.865258	580.333	-0.413325	0.376399	0.949502	929	1.29193	0.426276	0.717431	-0.0809167	0.875867	0.400713	-1.37285	0.449591	-0.316717				2.60901	0.00449491	0.103558	177.667	1.06208	0.0558238	0.521218	411	-1.54693	0.19857	0.784552	1147.67
2419	Tb427_110067000	Tb427_110067000		Cytochrome P450, putative	54.345	1	16.8	9	0	72.316				0.811768	0.184247	0.874262	579	0.00985839	0.532436	1.03341	882.667	-0.80191	0.202235	0.900915	1079.33	1.91568	0.0482687	0.471357	0.0729836	-0.0409008	-0.00250759	-1.84269	-0.0891695	-0.473865				1.61464	0.0132085	0.181642	254.333	-1.0256	0.955888	1.07326	1394.67	-2.64024	0.000238818	0.0706105	1708
986	Tb427_060028700	Tb427_060028700		hypothetical protein, conserved	81.664	1	5.4	4	0	23.929				0.807409	0.285973	0.989679	670	-0.122126	0.491269	1.00966	833	-0.929535	0.261901	0.970539	1025	1.7316	0.581971	0.108656	0.0720697	-0.470856	0.0324075	-1.65953	-1.05283	-0.0762486				1.11225	0.336289	1.02505	755.333	0.288979	0.30329	0.877711	727	-0.823275	0.341036	0.983736	1015.67
1928	Tb427_100062900	Tb427_100062900		hypothetical protein, conserved	66.906	1	16	7	0	167.05				0.79916	0.262282	0.974107	651.667	0.506725	0.039664	0.40759	393	-0.292435	0.644575	1.0312	728.333	-0.167727	0.924674	1.64053	0.836932	0.641484	0.0417592	1.00466	-0.28319	-1.59877
2735	Tb427_110181000	Tb427_110181000		Phosducin/Thioredoxin, putative	22.05	1	9	2	0.0016221	2.1371				0.798895	0.0634542	0.508544	401.667	-0.409547	0.969975	1.0482	1339	-1.20844	0.0179547	0.380685	1409.67	1.04889	0.83622	0.51158	-0.205132	-0.983396	-0.0401134	-1.25402	-1.81962	-0.551693
2063	Tb427_100116900;Tb427_100116800;Tb427_100116700;Tb427_100116600;Tb427_100116500;Tb427_100116400;Tb427_100116300;Tb427_100116200;Tb427_100116100	Tb427_100116900;Tb427_100116800;Tb427_100116700;Tb427_100116600;Tb427_100116500;Tb427_100116400;Tb427_100116300;Tb427_100116200;Tb427_100116100		Histidine kinase-, DNA gyrase B-, and HSP90-like ATPase/Hsp90 protein, putative ;Histidine kinase-, DNA gyrase B-, and HSP90-like ATPase/Hsp90 protein, putative ;Histidine kinase-, DNA gyrase B-, and HSP90-like ATPase/Hsp90 protein, putative ;Histidine kin	80.777	9	31.8	27	0	323.31				0.798305	0.271116	0.985074	661	-1.70957	0.993116	1.04032	1482.33	-2.50788	0.0694346	0.605745	1258.67	2.80894	-0.868219	0.454195	-1.0998	-1.04043	-2.98849	-3.90874	-0.172213	-3.44268				-1.3209	0.985057	1.04141	1509.67	-2.17881	0.997626	1.01479	1631	-0.857911	0.046477	0.315901	1388.33
2751	Tb427_110187100	Tb427_110187100		Pyridine nucleotide-disulphide oxidoreductase/FAD binding domain/FAD dependent oxidoreductase/Glucose inhibited division protein A/NAD(P)-binding Rossmann-like domain/Pyridine nucleotide-disulphide oxidoreductase, dimerisation domain containing protein, pu	50.348	1	30.6	12	0	125.12				0.796898	0.194595	0.890566	589	-0.758305	0.948145	1.04759	1317	-1.5552	0.00724684	0.26388	1479	1.90839	-0.1853	0.667601	-0.63123	-1.64475	0.00106981	-2.53962	-1.45945	-0.666531				-1.20288	0.852814	1.07833	1207	-2.12603	0.857688	1.09779	1213.33	-0.923151	0.031309	0.252464	1436
2757	Tb427_110188300	Tb427_110188300		Golgi transport complex subunit 5, putative	97.176	1	1.7	1	0	3.1777				0.795979	0.127271	0.737644	513.667	0.0746801	0.158447	0.82167	565.667	-0.721299	0.263045	0.970487	1029	1.41242	0.801613	0.173904	0.0779221	0.110622	0.0354961	-1.3345	-0.690991	-0.138408
2568	Tb427_110124900	Tb427_110124900		hypothetical protein, conserved	71.718	1	22.5	12	0	158.91				0.795124	0.13594	0.771863	532.667	1.83227	0.00278057	0.093149	148	1.03715	0.991871	1.02051	208.667	1.17368	1.04333	0.168359	3.13028	2.28223	0.0843139	1.95659	1.2389	-0.0840447				1.51052	0.0163398	0.207049	273	1.28042	0.274466	0.851228	701.333	-0.2301	0.6538	1.0973	764
981	Tb427_060026500	Tb427_060026500		hypothetical protein, conserved	14.872	1	13.2	2	0	4.996				0.794619	0.148283	0.801205	517.667	-0.150167	0.716788	1.0739	838.333	-0.944786	0.102624	0.753926	1198.33	0.0818631	1.85947	0.442524	0.075938	-0.507663	-0.0187743	-0.00592514	-2.36713	-0.461298				-0.327396	0.726634	1.08415	1074.33	-0.644721	0.749304	1.07372	1095.33	-0.317325	0.367478	1.01228	993.667
1360	Tb427_080026200	Tb427_080026200		Vacuolar (H+)-ATPase G subunit, putative	12.749	1	12.8	1	0	6.5678				0.790417	0.349492	1.04163	718.333	-0.294175	0.949234	1.04741	1283	-1.08459	0.262282	0.969807	1028.33	-0.273519	2.28943	0.355341	-0.217866	-0.628455	-0.0362049	0.0556528	-2.91788	-0.391546
1313	Tb427_080011000	Tb427_080011000		EF-hand domain pair/EF hand/EF-hand domain containing protein, putative	21.791	1	13.3	3	0.0008471	2.3876				0.787121	0.138035	0.77587	524.333	0.451642	0.0440585	0.429058	361.667	-0.335479	0.589644	1.01402	770.667	1.84775	0.33794	0.175671	0.338286	0.976018	0.0406215	-1.50947	0.638078	-0.135049
465	Tb427_020013100;P63284-2;P63284	Tb427_020013100		ATPase family associated with various cellular activities (AAA)/AAA lid domain/AAA domain (Cdc48 subfamily)/AAA domain (dynein-related subfamily)/C-terminal, D2-small domain, of ClpB protein, putative	90.65	3	32.3	27	0	300.3				0.778662	0.243888	0.939108	634	-0.172819	0.865618	1.02034	1125.33	-0.951481	0.181713	0.892579	1095.67	1.95932	-0.0333464	0.410009	-0.246856	-0.232087	-0.0395154	-2.20618	-0.19874	-0.449524				-0.404388	0.528308	1.04135	909.667	0.713336	0.0219082	0.30128	301	1.11772	0.803619	1.07432	625.333
1045	Tb427_060050500	Tb427_060050500		Hydroxymethylglutaryl-coenzyme A reductase, putative	45.944	1	23.5	10	0	323.31				0.775967	0.272277	0.98502	661.333	1.11148	0.00352002	0.0982673	154	0.335512	0.897376	1.05333	447	-0.637188	2.33274	0.632352	0.699705	2.16295	0.471783	1.33689	-0.169789	-0.160569				1.00875	0.112032	0.602255	518.333	-0.272758	0.436367	0.940601	837	-1.2815	0.382525	1.02663	981.333
1904	Tb427_100055400	Tb427_100055400		Leucine-rich repeat, putative	30.646	1	9.8	2	0	25.867				0.767767	0.157871	0.826355	553	-0.120091	0.470692	0.997985	856.333	-0.887859	0.137247	0.821032	1135	0.317307	1.81969	0.166304	0.0777874	-0.44975	0.0116889	-0.23952	-2.26944	-0.154615				0.0490972	0.455678	1.01047	852.333	0.117865	0.345404	0.895828	763	0.0687678	0.684421	1.10984	738
600	Tb427_030033100	Tb427_030033100		MIZ/SP-RING zinc finger containing protein, putative	36.269	1	20.2	6	0	101.95				0.764896	0.580404	1.05786	924	2.50815	0.00244429	0.0952137	129.667	1.74326	0.999377	1.00357	64	0.0627346	2.13883	0.0931247	1.10217	6.34812	0.0741693	1.03944	4.20929	-0.0189553
859	Tb427_050025000	Tb427_050025000		AAA domain (dynein-related subfamily)/Holliday junction DNA helicase RuvB P-loop domain/ATPase family associated with various cellular activities (AAA)/AAA+ lid domain/Vps4 C terminal oligomerisation domain containing protein, putative	96.597	1	3.3	2	0	6.8871				0.761965	0.26381	0.977613	690.333	0.0131393	0.148283	0.801205	770	-0.748826	0.450618	0.912679	904.667	0.0728444	0.122495	2.09055	0.0788773	-0.0768415	0.0373822	0.00603283	-0.199337	-2.05317
1724	Tb427_090081400	Tb427_090081400	N/A	hypothetical protein, conserved	48.959	1	27	12	0	92.5				0.761427	0.137247	0.774037	528.333	1.14362	0.00484423	0.119325	172	0.382192	0.891879	1.05725	479.667	1.14958	0.962757	0.171944	1.11164	2.21307	0.106148	-0.0379417	1.25031	-0.0657967	Yes			4.37668	0.000204756	0.0157929	63.6667	2.30193	0.19112	0.756803	619.333	-2.07475	0.0339695	0.266645	1426.67
1380	Tb427_080037000	Tb427_080037000		Dynein heavy chain, N-terminal region 1/Dynein heavy chain, N-terminal region 2/Hydrolytic ATP binding site of dynein motor region/AAA domain (dynein-related subfamily)/Dynein heavy chain AAA lid domain/P-loop containing dynein motor region/AAA+ lid domain	537.31	1	0.6	2	0	3.4995				0.761051	0.434626	1.04149	789.667	0.0171986	0.575108	1.06443	873.333	-0.743852	0.679723	1.04741	699.667	1.92048	0.388206	-0.025537	-0.00724425	0.0474841	0.011356	-1.92773	-0.340722	0.036893
647	Tb427_030051400	Tb427_030051400		hypothetical protein, conserved	69.414	1	9.4	5	0	15.292				0.75599	0.325228	1.01256	703.667	1.10077	0.0241686	0.291241	323	0.344783	0.885029	1.05963	485.333	0.148247	2.00776	0.111958	0.0803642	3.17136	0.050593	-0.0678823	1.1636	-0.0613651
1220	Tb427_070054600	Tb427_070054600		XRN 5-3 exonuclease N-terminus/Xrn1 helical domain/Exoribonuclease Xrn1 D1 domain/Xrn1 SH3-like domain containing protein, putative	158.55	1	18.8	26	0	323.31				0.754012	0.278114	0.986951	668	0.303912	0.211756	0.907139	606	-0.450099	0.608006	1.01943	753.667	2.66673	-0.851147	0.446453	-0.128239	0.717166	0.32281	-2.79497	1.56831	-0.123643				0.591472	0.398535	0.991586	806.667	0.778941	0.160543	0.724688	584.333	0.187469	0.687509	1.10776	735.333
1447	Tb427_090085400;Tb427_080067500	Tb427_090085400;Tb427_080067500		Ribosomal proteins L26 eukaryotic, L24P archaeal/KOW motif containing protein, putative ;Ribosomal proteins L26 eukaryotic, L24P archaeal/KOW motif containing protein, putative	16.454	2	29.4	4	0	118.03				0.75206	0.096071	0.62859	465.667	-0.0630676	0.129529	0.783252	514.667	-0.815128	0.327713	1.00351	967.333	0.954467	0.986183	0.315531	0.111448	-0.59271	0.292059	-0.843019	-1.57889	-0.0234718
1973	Tb427_100079300;Tb427_100079200	Tb427_100079300;Tb427_100079200		Ribosomal protein S24e, putative ;Ribosomal protein S24e, putative	15.683	2	26.3	3	0	47.01				0.745642	0.0653545	0.511536	407.667	0.839139	0.00721	0.149096	196.333	0.0934963	0.851164	1.05451	541	0.171766	1.44244	0.622722	0.635927	1.50809	0.373403	0.464161	0.0656469	-0.249319
1627	Tb427_090052600	Tb427_090052600		RNA recognition motif. (a.k.a. RRM, RBD, or RNP domain)/Poly-adenylate binding protein, unique domain containing protein, putative	63.029	1	39.9	21	0	323.31				0.744388	0.407723	1.09974	768.333	0.913199	0.136462	0.796423	521.667	0.168811	0.751291	1.05571	640	-2.09801	0.173178	4.15799	0.0393491	0.702841	1.99741	2.13736	0.529663	-2.16058				-0.775944	0.954241	1.0411	1390	0.0285756	0.596925	1.04022	964.333	0.80452	0.945658	1.05443	407.667
2452	Tb427_110076300	Tb427_110076300		PSP1 C-terminal conserved region containing protein, putative	35.476	1	7	2	0	4.2796				0.7417	0.0890148	0.606097	466.667	1.2838	0.00721	0.147277	200	0.542096	0.824529	1.05588	569	1.16892	0.14949	0.906692	1.78025	2.01284	0.0582979	0.61133	1.86335	-0.848394
1882	Tb427_100047000	Tb427_100047000		Clathrin adaptor complex small chain, putative	20.54	1	14.8	3	0	6.1206				0.740695	0.207987	0.897884	601.333	0.668092	0.0116001	0.186828	230.333	-0.0726029	0.647121	1.03133	700	2.1345	-0.604459	0.692041	0.647963	0.800884	0.555429	-1.48654	1.40534	-0.136612				-0.0386203	0.655789	1.08019	1012.67	0.6374	0.103807	0.592132	505.333	0.676021	0.965835	1.05375	349.333
1043	Tb427_060049500	Tb427_060049500		hypothetical protein, conserved	37.718	1	32.7	9	0	130.21				0.740394	0.244997	0.941214	636.333	0.0655193	0.128271	0.787012	511	-0.674875	0.265724	0.965484	1020	0.813041	-0.548609	1.95675	0.757912	-0.794715	0.233361	-0.0551295	-0.246106	-1.72339				-0.210656	0.491545	1.02709	880.667	0.174763	0.748951	1.07495	1095	0.385419	0.760139	1.08925	669.333
2510	Tb427_110101700	Tb427_110101700		hypothetical protein, conserved	29.617	1	9.1	2	0	5.9996				0.730922	0.186803	0.876457	604.333	1.20216	0.0199868	0.257523	331	0.471239	0.685058	1.04601	704.667	1.84954	0.166655	0.17657	0.286793	3.27976	0.0399328	-1.56275	3.1131	-0.136637				0.0572375	0.827633	1.08677	1176.33	0.0751504	0.676656	1.03571	1030.33	0.0179129	0.653402	1.09767	764.333
490	Tb427_020020800	Tb427_020020800		hypothetical protein, conserved	15.441	1	20.3	2	0	286.76				0.729408	0.590961	1.05981	906.333	0.236764	0.451954	0.989572	805	-0.492644	0.264575	0.971848	1050	-0.0112201	-0.257701	2.45715	-0.0346186	-0.713705	1.45862	-0.0233985	-0.456004	-0.998529				1.40697	0.0180758	0.219634	282.333	1.36421	0.00670961	0.148786	203	-0.0427539	0.196381	0.782875	1150
2356	Tb427_110045800	Tb427_110045800		hypothetical protein, conserved	183.34	1	3.5	4	0	207.66				0.728938	0.0868708	0.598801	451.333	1.79512	0.00278057	0.09505	153	1.06618	0.929393	1.01814	420.667	1.32148	0.490463	0.374874	2.31554	2.9982	0.0716191	0.994065	2.50774	-0.303255
525	Tb427_020031700	Tb427_020031700		WD domain, G-beta repeat/Coatomer WD associated region containing protein, putative	94.375	1	5.6	4	0	21.958				0.727031	0.398096	1.09493	765.667	-0.673171	0.941284	1.04414	1285	-1.4002	0.0560766	0.572734	1288	2.34162	-0.328829	0.168301	-0.37724	-1.64252	0.000252818	-2.71886	-1.3137	-0.168048				-0.377526	0.986318	1.03841	1517.33	-0.449192	0.979307	1.05482	1479.33	-0.0716655	0.720746	1.10894	706
1719	Tb427_090080200	Tb427_090080200		PX domain/WASP-binding domain of Sorting nexin protein/Vps5 C terminal like, putative	48.172	1	24.6	11	0	191.69				0.726035	0.0971085	0.630452	470.667	-0.115643	0.819546	0.99981	1099.33	-0.841677	0.235102	0.924402	1045.33	0.419258	1.40302	0.355828	-1.68322	1.36964	-0.0333483	-2.10248	-0.033377	-0.389176				0.496618	0.376407	1.0273	788.667	-0.48376	0.503805	0.974646	890.333	-0.980378	0.188674	0.771215	1158.33
664	Tb427_030056600	Tb427_030056600		hypothetical protein, conserved	306.14	1	14.6	5	0	115.37				0.723946	0.339387	1.02613	708	0.640043	0.3072	0.993358	691	-0.0839029	0.801771	1.05912	595	0.98135	1.09977	0.0907199	1.03623	1.07428	-0.19038	0.0548788	-0.0254879	-0.2811				0.0382262	0.891816	1.06825	1262.33	0.146129	0.74327	1.072	1089.67	0.107903	0.885572	1.0572	522.333
1185	Tb427_070042800	Tb427_070042800		hypothetical protein, conserved	92.277	1	3.2	2	0	2.9531				0.723727	0.303556	1.00287	685.667	-0.0303888	0.631341	1.04393	829	-0.754115	0.283212	0.982155	1006	2.02316	-0.131872	0.279889	0.0761485	-0.134289	-0.033026	-1.94701	-0.0024171	-0.312915				-0.666368	0.988718	1.03663	1533.33	-0.930737	0.996357	1.01993	1609	-0.264369	0.190507	0.776918	1156.33
1103	Tb427_070015100;Tb427_070015200	Tb427_070015100;Tb427_070015200		Glutathione peroxidase, putative ;Glutathione peroxidase, putative	19.187	2	14	1	0	145.1				0.723698	0.268029	0.984538	655	-1.03261	0.916375	1.03992	1232.67	-1.75631	0.00616177	0.245737	1491	-0.0593464	1.6016	0.628836	-3.46293	0.439641	-0.0745448	-3.40359	-1.16196	-0.703381				1.23382	0.0302126	0.301108	335	1.03631	0.0145516	0.236831	262.667	-0.197508	0.294189	0.918822	1056
1468	Tb427_080074500	Tb427_080074500		HpcH/HpaI aldolase/citrate lyase family, putative	47.145	1	16.3	6	0	36.213				0.716504	0.302345	1.00681	654	2.44663	0.00352002	0.0966563	147.333	1.73012	0.99554	1.01493	190	0.0839037	1.92206	0.143546	1.28479	5.99976	0.0553318	1.20088	4.0777	-0.0882139				0.703743	0.0900723	0.55482	482	0.321962	0.217888	0.788844	647.333	-0.381781	0.309798	0.937851	1042.33
2418	Tb427_110066900;Tb427_110066700	Tb427_110066900;Tb427_110066700		Ribosomal L28e protein family, putative ;Ribosomal L28e protein family, putative	16.861	2	22.6	3	0	4.1105				0.715709	0.0806457	0.577272	439.333	0.204609	0.098784	0.692314	469	-0.511099	0.126773	0.789385	1160.33	1.28766	0.168453	0.691016	0.972459	-0.682456	0.323825	-0.315199	-0.850909	-0.36719
1233	Tb427_070058700	Tb427_070058700		C2 domain/Ankyrin repeats (3 copies)/Ankyrin repeat, putative	72.842	1	5.1	3	0	6.886				0.714668	0.47695	1.01511	816	-0.240661	0.685467	1.06508	768.667	-0.955329	0.431968	0.922891	842.333	0.0759034	1.9628	0.105301	0.0710266	-0.819028	0.0260184	-0.00487684	-2.78183	-0.0792828				0.0569543	0.838631	1.08673	1189.33	0.0720244	0.697091	1.04711	1048	0.0150701	0.671967	1.1089	748.667
1114	Tb427_070019000	Tb427_070019000		ATP synthase subunit C, putative	12.189	1	11.1	1	0.00086319	2.5494				0.713984	0.0696012	0.525145	418.667	-0.297785	0.747552	1.06748	1007.33	-1.01177	0.0408214	0.517999	1326.67	0.194402	1.35637	0.591178	0.0644684	-0.982058	0.0242337	-0.129934	-2.33843	-0.566944
1212	Tb427_070051000	Tb427_070051000		Ribosomal protein L7/L12 C-terminal domain containing protein, putative	19.423	1	24	4	0	105.19				0.713068	0.233652	0.920865	625.667	-0.0711745	0.191651	0.872327	584.667	-0.784242	0.206287	0.904529	1076.33	2.97173	-1.51765	0.685127	1.15708	-1.53846	0.167861	-1.81465	-0.0208142	-0.517266				-0.202505	0.549789	1.04537	926.667	1.21703	0.0149999	0.241908	265.333	1.41954	0.993584	1.04112	200.333
1900	Tb427_100054300	Tb427_100054300		Eukaryotic initiation factor 4E, putative	21.98	1	25.1	4	0	195.17				0.711834	0.287159	0.989694	672.667	-1.01148	0.779195	1.00862	1061.67	-1.72332	0.050362	0.558651	1301.67	1.32941	-2.95827	3.76436	-1.29341	-3.48957	1.74853	-2.62283	-0.531295	-2.01583				0.814183	0.0898854	0.555598	481.667	1.14142	0.0416051	0.467136	372.667	0.327233	0.530417	1.07538	863.667
1975	Tb427_100080100	Tb427_100080100		ATP-grasp domain/CoA-ligase, putative	44.905	1	16	7	0	18.121				0.709328	0.175163	0.845527	539.667	0.675814	0.473373	1.00114	777.333	-0.0335136	0.616687	1.02781	760.333	0.355595	1.6163	0.156091	-0.218259	2.2418	0.00390086	-0.573855	0.625504	-0.15219				0.692864	0.0719903	0.510843	447.333	1.08907	0.0178207	0.25913	281	0.396206	0.714063	1.10827	712
969	Tb427_060023100	Tb427_060023100		OB-fold nucleic acid binding domain/tRNA synthetases class II (D, K and N), putative	62.989	1	16.2	7	0	87.169				0.707916	0.230048	0.919642	622.667	-1.35219	0.988043	1.04547	1448	-2.06011	0.101762	0.750888	1202	1.78077	-1.34786	1.69084	-2.85642	-1.17775	-0.0224102	-4.63719	0.170105	-1.71325				0.0572679	0.808572	1.0908	1155	0.0791281	0.658171	1.04064	1014.67	0.0218601	0.6187	1.10198	793
856	Tb427_050024100;Tb427_050023700	Tb427_050024100;Tb427_050023700		hypothetical protein, conserved ;hypothetical protein, conserved	71.953	2	12.5	6	0	19.863				0.707771	0.298722	1.00272	650.333	-0.173306	0.553831	1.05059	873.667	-0.881076	0.492612	0.939779	865.333	1.84259	0.139114	0.141608	-0.611614	0.0631498	0.0285471	-2.4542	-0.0759641	-0.11306				1.59286	0.0800008	0.531541	463.333	-0.43473	0.964142	1.07033	1420	-2.02759	0.00373161	0.110331	1608
2353	Tb427_110045200	Tb427_110045200		hypothetical protein, conserved	77.827	1	9.2	6	0	35.838				0.706285	0.0691021	0.528521	415	-0.25316	0.558719	1.05271	885.667	-0.959446	0.0356785	0.489849	1341	1.3093	0.179502	0.630051	0.0478075	-0.865887	0.0585985	-1.2615	-1.04539	-0.571452				1.24063	0.0762594	0.520324	456	2.05172	0.00661078	0.14845	202	0.8111	0.99597	1.03264	171.667
1887	Tb427_100048300	Tb427_100048300		Pumilio-family RNA binding repeat, putative	63.851	1	13.6	6	0	16.002				0.705485	0.271503	0.984345	661	0.466348	0.275384	0.987726	778.333	-0.239137	0.409917	0.953627	906	0.231463	-0.352305	2.2373	0.0810549	1.33946	-0.0214693	-0.150408	1.69176	-2.25877				0.037299	0.794459	1.0858	1140	0.0615207	0.698614	1.04674	1049.33	0.0242218	0.529574	1.07737	864.333
1531	Tb427_090019300	Tb427_090019300		Protein kinase domain/Protein tyrosine kinase, putative	112.29	1	4.5	4	0	44.988				0.704046	0.118028	0.716291	494	-0.174052	0.853642	1.01769	918.333	-0.878099	0.0925989	0.714761	1212.67	1.56784	0.291547	0.252754	0.072008	-0.564973	-0.0291923	-1.49583	-0.85652	-0.281947
1763	Tb427_100006500	Tb427_100006500		Pumilio-family RNA binding repeat, putative	61.175	1	3.6	2	0.0008547	2.4586				0.70375	0.16607	0.832838	546.667	1.39352	0.0840029	0.639568	230.333	0.689769	0.390254	0.954272	919.333	1.3307	0.0321081	0.748446	0.0722965	4.05282	0.0554423	-1.2584	4.02071	-0.693004
511	Tb427_020027100	Tb427_020027100		Prp19/Pso4-like/WD domain, G-beta repeat, putative	54.234	1	13.4	5	0	8.368				0.702825	0.109468	0.686739	483	-0.326815	0.854461	1.01722	1117.33	-1.02964	0.1349	0.815733	1155.67	1.45296	0.392607	0.262908	-0.737824	-0.218718	-0.0239023	-2.19078	-0.611325	-0.286811				-0.448101	0.829357	1.08501	1178.33	-0.999226	0.975754	1.06001	1463.33	-0.551125	0.0883997	0.487022	1296
863	Tb427_050027100	Tb427_050027100		hypothetical protein, conserved	68.826	1	8.5	4	0	111.13				0.701818	0.545819	1.03188	868	1.12523	0.00717327	0.15019	200	0.423412	0.861965	1.05463	534	2.12822	-0.149307	0.126539	1.37625	1.92918	0.0702604	-0.751973	2.07849	-0.0562784				-0.587748	0.95884	1.04419	1403.33	-0.333083	0.656584	1.03998	1013.33	0.254664	0.850729	1.06132	570.667
1308	Tb427_080009200	Tb427_080009200		hypothetical protein, conserved	37.417	1	13.7	4	0	47.716				0.699101	0.0704385	0.529078	419.667	0.302652	0.199893	0.88343	595	-0.396449	0.224692	0.900382	1058.67	0.186407	1.29406	0.616836	-0.00131113	0.720056	0.189211	-0.187718	-0.574004	-0.427625				0.0496531	0.893498	1.0638	1265	0.0412603	0.855905	1.10187	1211	-0.00839279	0.752472	1.09327	676.667
516	Tb427_020030100	Tb427_020030100		Tyrosyl-DNA phosphodiesterase, putative	61.179	1	2	1	0.0035942	1.9749				0.696853	0.218	0.922096	617.333	-0.0177836	0.305578	0.993871	625	-0.714637	0.442169	0.920041	885	1.76513	0.160811	0.164615	0.0752913	-0.158242	0.0295995	-1.68984	-0.319053	-0.135016				0.056563	0.800172	1.08858	1146	0.0810306	0.649413	1.04542	1007.33	0.0244675	0.594858	1.08791	812.333
940	Tb427_060012200	Tb427_060012200		hypothetical protein, conserved	52.115	1	3.4	1	0	4.5525				0.694142	0.157871	0.831552	555	-0.110172	0.33062	0.980156	717.333	-0.804314	0.197897	0.898312	1073.67	1.56216	0.351291	0.168973	0.0807589	-0.432565	0.0212898	-1.4814	-0.783856	-0.147684
872	Tb427_050030000	Tb427_050030000	N/A	alpha/beta hydrolase fold/Serine aminopeptidase, S33/Alpha/beta hydrolase family, putative	43.268	1	34.7	18	0	299.19				0.692231	0.225403	0.907571	629.667	0.153623	0.65515	1.04512	986	-0.538608	0.212445	0.903161	1075.33	0.0787887	1.77447	0.223435	0.0711533	0.417747	-0.0280313	-0.0076354	-1.35672	-0.251466	Yes			3.58234	0.000185964	0.0157095	61.6667	0.99165	0.013682	0.22684	257.333	-2.59069	0.000288481	0.0639707	1703.67
606	Tb427_030037300	Tb427_030037300		ADP-ribosylation factor family/Signal recognition particle receptor beta subunit/50S ribosome-binding GTPase/Ras of Complex, Roc, domain of DAPkinase/Gtr1/RagA G protein conserved region/Ras family, putative	19.881	1	16.9	2	0	68.435				0.689833	0.255079	0.960129	660.667	-0.105231	0.329788	0.981164	759.333	-0.795063	0.218	0.899384	1064.33	0.0149466	0.507977	1.54657	0.0755999	-0.928593	0.537301	0.0606534	-1.43657	-1.00927
1355	Tb427_080024500	Tb427_080024500		hypothetical protein, conserved	25.553	1	5.6	1	0	4.0221				0.687248	0.209012	0.899986	601	0.18004	0.537793	1.04019	826.333	-0.507208	0.183295	0.889908	1090.33	0.0996233	1.79727	0.164846	0.0686157	0.480467	-0.00896207	-0.0310076	-1.31681	-0.173808
857	Tb427_050024400;Tb427_050024300;Tb427_050023900;Tb427_050024600	Tb427_050024400;Tb427_050024300;Tb427_050023900;Tb427_050024600		Phospholipase B, putative ;Phospholipase B, putative ;Phospholipase B, putative ;Phospholipase B, putative	72.745	4	19.6	11	0	116.24				0.68655	0.156722	0.833363	549.333	-0.255987	0.739242	1.0786	982.667	-0.942536	0.0448003	0.536004	1315	1.46376	0.119904	0.475988	0.0795647	-0.821247	-0.0262781	-1.38419	-0.94115	-0.502267				2.3458	0.00315914	0.0800617	158	1.89061	0.00244036	0.0865841	145	-0.455192	0.053677	0.350085	1369.33
2334	Tb427_110039900	Tb427_110039900		Sin-like protein conserved region containing protein, putative	78.65	1	3.4	2	0	5.2089				0.68623	0.638188	1.06259	970.667	-0.0913396	0.534668	1.03654	856.333	-0.777569	0.469798	0.926869	827.667	0.0647869	1.94043	0.053472	0.0457148	-0.346779	0.0270451	-0.0190721	-2.28721	-0.0264268				0.0340132	0.921031	1.04203	1313.33	-0.00416317	0.934866	1.07972	1342	-0.0381764	0.864674	1.06302	552.333
2556	Tb427_110120900	Tb427_110120900		MIF4G domain containing protein, putative	80.375	1	22.9	16	0	125.88				0.685531	0.275773	0.989122	663	-0.64689	0.719145	1.07551	1008.67	-1.33242	0.182029	0.886331	1100.67	1.61245	-3.04125	3.48539	-1.0217	-1.90204	0.983066	-2.63414	1.13921	-2.50233				0.411949	0.461994	1.01685	857.333	0.789385	0.44559	0.937696	844.333	0.377436	0.792214	1.08357	637.333
1207	Tb427_070049600	Tb427_070049600		Proteasome subunit A N-terminal signature/Proteasome subunit, putative	32.154	1	11.9	3	0	52.546				0.681503	0.311266	1.01041	706	-0.296254	0.583488	1.06348	947.333	-0.977757	0.190027	0.886617	1089.67	0.0352722	1.67138	0.337856	0.0798011	-0.0834326	-0.88513	0.0445289	-1.75481	-1.22299				-0.0551005	0.694801	1.08597	1046	0.7611	0.123659	0.668812	535.667	0.816201	0.936509	1.0515	429.333
2457	Tb427_110077800	Tb427_110077800		PPR repeat, putative	104.06	1	4.9	3	0	3.631				0.681356	0.425775	1.04418	780	-0.206167	0.435956	0.980169	928.333	-0.887522	0.413872	0.947043	925.667	0.076257	-0.605697	2.57351	0.0778325	-0.727429	0.0310964	0.0015755	-0.121733	-2.54241				0.0490689	0.896604	1.06109	1270	0.0394138	0.863444	1.09646	1221	-0.00965509	0.757364	1.09144	672
1164	Tb427_070036300	Tb427_070036300		Kelch motif/Galactose oxidase, central domain containing protein, putative	112.05	1	6.9	5	0	58.706				0.674715	0.162816	0.828927	554	-0.12308	0.363521	0.954384	766.667	-0.797795	0.140418	0.819514	1141	0.98962	0.87223	0.162295	0.0816599	-0.46813	0.0172309	-0.90796	-1.34036	-0.145065				0.0398384	0.565726	1.04979	939.333	0.103407	0.433019	0.94024	834.333	0.0635689	0.833333	1.06278	592
2443	Tb427_110073200	Tb427_110073200		Tubulin-tyrosine ligase family, putative	108.46	1	4.1	3	0	9.1842				0.674637	0.351184	1.04482	724	0.464874	0.0483725	0.455191	351.333	-0.209762	0.859049	1.05492	521.667	0.157502	1.75849	0.107921	0.16999	1.18694	0.0376904	0.0124889	-0.571546	-0.0702301
724	Tb427_040020900	Tb427_040020900		Ribosomal protein S19e, putative	18.846	1	12	2	0	3.4309				0.673867	0.221157	0.907937	587	0.00628573	0.298722	0.99475	681.667	-0.667581	0.130034	0.794916	1157.33	0.0578708	1.42181	0.541923	-0.416678	0.0633742	0.372161	-0.474549	-1.35843	-0.169762
2651	Tb427_110150800	Tb427_110150800		hypothetical protein, conserved	16.922	1	23.1	3	0	5.7947				0.673762	0.068111	0.52333	416	0.130171	0.260378	0.973512	650.667	-0.54359	0.767793	1.05328	625.333	0.877948	0.52521	0.618127	-3.19491	1.40512	2.1803	-4.07285	0.879909	1.56218
2156	Tb427_100150700	Tb427_100150700		Myristoyl-CoA:protein N-myristoyltransferase, N-terminal domain/Myristoyl-CoA:protein N-myristoyltransferase, C-terminal domain containing protein, putative	50.557	1	8.1	3	0	6.7076				0.673419	0.191326	0.887731	582.333	0.898625	0.167863	0.829414	501.333	0.225207	0.893659	1.05414	482	0.104186	1.75251	0.163564	0.768854	1.94864	-0.0216154	0.664669	0.196131	-0.18518				0.393472	0.440976	0.999094	840.667	0.629412	0.256373	0.828426	684.667	0.23594	0.841374	1.05783	582.333
915	Tb427_050044600;P00968	Tb427_050044600		Carbamoyl-phosphate synthase small chain, CPSase domain/Glutamine amidotransferase class-I/Carbamoyl-phosphate synthase L chain, ATP binding domain/ATP-grasp domain/D-ala D-ala ligase C-terminus/Carbamoyl-phosphate synthetase large chain, oligomerisation d	204	2	16	25	0	282.79				0.673196	0.290332	0.988425	675.667	-2.21229	0.945497	1.04743	1290.33	-2.88548	0.00179641	0.143285	1552.67	-2.01526	1.21286	2.822	-5.529	0.0866966	-1.19456	-3.51373	-1.12616	-4.01656				-0.469589	0.98186	1.04363	1492	-1.09113	0.994413	1.02982	1583.67	-0.621539	0.211667	0.812764	1134
1127	Tb427_070025200	Tb427_070025200		DnaJ C terminal domain/DnaJ central domain containing protein, putative	35.752	1	9	4	0	6.1779				0.665484	0.403342	1.10212	757.667	0.478091	0.602777	1.07639	882	-0.187393	0.757219	1.05607	635.667	-0.0193767	1.78378	0.232047	0.070303	1.39771	-0.0337363	0.0896797	-0.386076	-0.265783
2432	Tb427_110069400	Tb427_110069400		hypothetical protein, conserved	48.794	1	18.8	8	0	41.888				0.665209	0.216256	0.917035	609.667	-0.159707	0.360532	0.960082	733	-0.824916	0.198561	0.896467	1083.33	1.44932	-0.123603	0.669908	-0.50469	-0.108422	0.133989	-1.95401	0.015181	-0.535919				-0.287351	0.511836	1.03064	896.667	-0.514592	0.482248	0.962326	873.333	-0.22724	0.391128	1.03407	974.333
1989	Tb427_100087400	Tb427_100087400		SET domain containing protein, putative	51.585	1	5.3	2	0	17.455				0.664644	0.414312	1.06112	785.333	-0.418879	0.902683	1.03774	1220.33	-1.08352	0.198561	0.89889	1078	2.43786	-0.611828	0.167901	-0.0602028	-1.19872	0.00228626	-2.49806	-0.586893	-0.165614				0.355559	0.709948	1.08667	1059.33	0.0171891	0.848888	1.10486	1202	-0.33837	0.389486	1.03281	975.667
565	Tb427_030018100	Tb427_030018100	N/A	3-oxo-5-alpha-steroid 4-dehydrogenase, putative	33.355	1	40.3	19	0	211.92				0.663246	0.146906	0.801525	542	-0.147195	0.755373	1.05262	997	-0.810441	0.106341	0.751565	1189.67	0.269917	1.52504	0.194777	0.0708009	-0.501855	-0.0105308	-0.199116	-2.0269	-0.205308	Yes	Yes		4.58199	8.54735e-05	0.0116638	47.6667	4.64385	0.000208006	0.0263573	64	0.0618655	0.312491	0.942788	1040
1155	Tb427_070032100	Tb427_070032100		Ribosomal protein L22p/L17e, putative	32.028	1	4.3	1	0	23.625				0.661398	0.627906	1.0656	907.333	0.651223	0.0381923	0.40234	405	-0.0101746	0.959062	1.03042	355	-0.0210265	1.88313	0.122094	0.0810371	1.83004	0.0425939	0.102064	-0.0530878	-0.0794997				0.0532337	0.742199	1.08012	1088.67	0.0863936	0.626439	1.04348	988.333	0.0331599	0.486896	1.09336	897
1299	Tb427_080007100	Tb427_080007100		PPIC-type PPIASE domain containing protein, putative	12.484	1	13	1	0	89.14				0.657823	0.196903	0.884216	589.333	0.720803	0.427101	0.969369	662.667	0.06298	0.471585	0.9293	859.333	1.53496	0.118138	0.320371	0.0640992	2.10886	-0.0105518	-1.47086	1.99072	-0.330923				0.220687	0.307879	1.02665	731	0.608068	0.125516	0.672704	538.333	0.387381	0.699755	1.10639	724.667
1276	Tb427_070077900	Tb427_070077900		zinc-finger of a C2HC-type, putative	68.735	1	5.1	3	0	4.4055				0.656201	0.478292	1.01667	792	0.598764	0.0944265	0.678817	346.667	-0.0574372	0.910789	1.0371	457.333	0.0684794	1.7752	0.124927	0.0767022	1.67926	0.0403278	0.00822284	-0.0959348	-0.0845996
1158	Tb427_070035500;Tb427_070035000	Tb427_070035500;Tb427_070035000		Nitroreductase family, putative ;Nitroreductase family, putative	21.242	2	36.3	8	0	23.449				0.654494	0.0706067	0.527974	423.667	-0.0251877	0.340646	0.97203	724.333	-0.679682	0.241677	0.941417	1042	1.00616	0.384035	0.573291	-0.733179	0.579946	0.0776701	-1.73933	0.195911	-0.495621				-0.032745	0.444751	0.996197	843.667	0.86479	0.190814	0.758976	619	0.897535	0.998349	1.01611	127.667
2453	Tb427_110076600	Tb427_110076600		Seryl-tRNA synthetase N-terminal domain/tRNA synthetase class II core domain (G, H, P, S and T), putative	53.857	1	3.3	1	0	17.776				0.653481	0.17088	0.836914	560.667	0.167699	0.0788198	0.619827	442.667	-0.485783	0.366087	0.962632	947.667	1.36888	0.431531	0.160031	0.737651	-0.274821	0.0402656	-0.63123	-0.706352	-0.119766
1701	Tb427_090074300;Tb427_090074000;Tb427_090073700;Tb427_090073400;Tb427_090073100	Tb427_090074300;Tb427_090074000;Tb427_090073700;Tb427_090073400;Tb427_090073100	GLK1	FGGY family of carbohydrate kinases, N-terminal domain/FGGY family of carbohydrate kinases, C-terminal domain containing protein, putative ;FGGY family of carbohydrate kinases, N-terminal domain/FGGY family of carbohydrate kinases, C-terminal domain contai	56.365	5	25.8	14	0	323.31				0.653338	0.172402	0.839458	559	-0.00557351	0.328958	0.980435	678.667	-0.658911	0.348224	0.997051	960.333	1.40948	0.391087	0.159442	0.0778143	-0.107182	0.0126473	-1.33167	-0.498269	-0.146795				2.64848	0.0842198	0.539372	471.333	1.75018	0.130959	0.679299	546	-0.898296	0.319454	0.958902	1034
1618	Tb427_090049100	Tb427_090049100		RNA recognition motif. (a.k.a. RRM, RBD, or RNP domain), putative	36.984	1	18	6	0	65.802				0.651677	0.235828	0.925087	626.333	-0.530106	0.542254	1.03922	924.333	-1.18178	0.0166367	0.366664	1420.33	2.18655	-0.868607	0.637092	0.760401	-2.36858	0.0178613	-1.42615	-1.49997	-0.61923				-0.592071	0.732834	1.08428	1080	0.180373	0.2169	0.791728	646.333	0.772443	0.952064	1.05692	391
774	Tb427_040041000	Tb427_040041000		RNA polymerase beta subunit/RNA polymerase Rpb2, domain 2/RNA polymerase Rpb2, domain 3/RNA polymerase Rpb2, domain 4/RNA polymerase Rpb2, domain 5/RNA polymerase Rpb2, domain 6/RNA polymerase Rpb2, domain 7, putative	134.5	1	1.8	2	0	3.7587				0.651553	0.658935	1.03055	960	0.597851	0.0358926	0.382931	321.333	-0.0537026	0.950573	1.02856	373	0.0619342	1.83454	0.0581873	0.439877	1.31386	0.0398116	0.377943	-0.520675	-0.0183758
1776	Tb427_100010500	Tb427_100010500		V-ATPase subunit H, putative	52.857	1	6.2	3	0.00086957	2.6065				0.647181	0.454181	1.03504	804.667	0.542785	0.248337	0.962881	630.333	-0.104397	0.758323	1.05498	629.667	1.71043	0.113055	0.118061	-0.00999551	1.59916	0.0391925	-1.72042	1.4861	-0.0788686				0.0557138	0.858701	1.08038	1214.67	0.0638534	0.748951	1.07408	1095	0.00813961	0.709198	1.1075	716.333
997	Tb427_060031500	Tb427_060031500		Armadillo/beta-catenin-like repeat/HEAT-like repeat/Atypical Arm repeat, putative	57.955	1	6.8	3	0	52.337				0.645537	0.224692	0.911283	616.667	-0.537192	0.856632	1.01763	1110.67	-1.18273	0.0172215	0.369821	1412.67	1.55233	-0.286006	0.670282	-0.110382	-1.52756	0.0263661	-1.66272	-1.24156	-0.643916				-0.242757	0.786052	1.09283	1131.33	-0.0370726	0.336289	0.890414	755.333	0.205685	0.832486	1.064	593
1275	Tb427_070077700	Tb427_070077700		hypothetical protein, conserved	18.179	1	31.2	4	0	62.406				0.645256	0.251698	0.95168	642.333	-0.616021	0.829726	1.00637	1115.67	-1.26128	0.0156916	0.375479	1422	2.00653	-0.600462	0.529701	0.145498	-1.949	-0.0445609	-1.86103	-1.34854	-0.574262				0.925772	0.0504339	0.404841	397.333	0.890388	0.0224963	0.304645	303.667	-0.0353836	0.376407	1.02258	986.333
2286	Tb427_110026000	Tb427_110026000		Snf7, putative	24.813	1	8.9	2	0	4.1756				0.638721	0.122835	0.732199	506	0.545556	0.17578	0.841234	569.667	-0.0931651	0.840975	1.05358	551	0.251016	1.38799	0.277155	-0.320925	1.43963	0.517965	-0.57194	0.051635	0.24081				0.0563653	0.850467	1.07998	1204	0.0673318	0.724432	1.06122	1072.33	0.0109665	0.695565	1.10468	728.333
769	Tb427_040038700;Tb427_040038500	Tb427_040038700;Tb427_040038500		EF-1 guanine nucleotide exchange domain containing protein, putative ;EF-1 guanine nucleotide exchange domain containing protein, putative	24.334	2	15	2	0	8.5625				0.637589	0.0694346	0.52865	416.667	0.20182	0.0392072	0.407901	344.667	-0.435769	0.31699	0.998043	948.667	0.61425	0.71437	0.584146	0.624825	-0.173415	0.154049	0.0105751	-0.887786	-0.430097				0.0400467	0.549789	1.04649	926.667	0.105614	0.418418	0.930167	822.667	0.0655675	0.823861	1.06681	603
2747	Tb427_110185900	Tb427_110185900		Ribosomal protein S36, mitochondrial, putative	9.1495	1	24.1	2	0	3.4454				0.636333	0.311266	1.00845	691.333	0.0870489	0.252448	0.96762	638	-0.549284	0.291923	0.989819	989.667	0.00259932	1.39151	0.514886	0.0417395	0.148275	0.071132	0.0391401	-1.24324	-0.443754
1866	Tb427_100042200	Tb427_100042200		ATP synthase subunit D, putative	31.241	1	12.7	3	0	78.762				0.634996	0.159315	0.828734	549.667	0.331947	0.266492	0.981041	666.667	-0.303049	0.315351	1.0023	981	0.280802	1.4426	0.181584	0.241871	0.773073	-0.0191026	-0.0389312	-0.669528	-0.200687				-0.340561	0.933958	1.04138	1340	0.280643	0.33235	0.887934	752	0.621204	0.988098	1.04963	246
2123	Tb427_100139900	Tb427_100139900		hypothetical protein, conserved	286.14	1	2	4	0	8.8269				0.63445	0.606264	1.06446	920.667	0.00566078	0.345271	0.968725	724	-0.628789	0.676012	1.04844	702.667	1.77508	0.0619929	0.0662747	0.0642689	-0.0806815	0.033395	-1.71081	-0.142674	-0.0328797
1007	Tb427_060036100	Tb427_060036100		Intraflagellar transport complex B protein 46 C terminal, putative	48.116	1	12.9	4	0	49.808				0.63227	0.503358	1.01094	835.333	-0.0874173	0.695636	1.07193	960.667	-0.719688	0.163405	0.8607	1119.33	-0.609829	2.34505	0.161586	-1.75511	1.50347	-0.0106106	-1.14528	-0.841586	-0.172196
2201	Tb427_100163800	Tb427_100163800		Putative TPR-like repeat/Anaphase-promoting complex, cyclosome, subunit 3/SRP72 RNA-binding domain containing protein, putative	76.273	1	4.7	3	0	3.2469				0.630145	0.598408	1.06067	898	0.250076	0.251324	0.96774	499.333	-0.380068	0.696848	1.04123	691.333	2.42906	-0.658325	0.119702	0.0731929	0.644126	0.0329103	-2.35586	1.30245	-0.0867918				0.0495428	0.893916	1.06287	1265.67	0.0409146	0.857435	1.09826	1213	-0.00862821	0.753874	1.09352	675.333
951	Tb427_060016500	Tb427_060016500		hypothetical protein, conserved	100.53	1	2.4	2	0	11.013				0.628299	0.381582	1.07782	748.333	0.246511	0.325228	0.985095	712.667	-0.381789	0.741899	1.05045	653.333	1.05554	0.754402	0.0749582	-0.100752	0.800329	0.0399537	-1.15629	0.0459277	-0.0350046
1330	Tb427_080017400	Tb427_080017400		DEAD/DEAH box helicase/Helicase conserved C-terminal domain containing protein, putative	46.162	1	13.4	5	0	18.861				0.625422	0.270729	0.985808	662	-0.151956	0.764172	1.03392	1059	-0.777378	0.211068	0.904192	1072.67	1.47463	-0.0467461	0.44838	-0.341249	-0.100808	-0.0138119	-1.81588	-0.0540617	-0.462192				-0.546265	0.996017	1.02135	1604	-0.327659	0.846766	1.10616	1199.33	0.218606	0.935616	1.05116	431.333
1710	Tb427_090077500	Tb427_090077500		SNARE domain containing protein, putative	35.982	1	19.7	5	0	21.248				0.621622	0.189703	0.885106	588.333	-0.264818	0.78095	1.00855	1053.67	-0.88644	0.0491619	0.556393	1303	1.28455	0.0954348	0.48488	0.0756613	-0.855824	-0.0142907	-1.20889	-0.951259	-0.499171
1533	Tb427_090019500	Tb427_090019500		hypothetical protein, conserved	22.23	1	25	5	0	34.114				0.621547	0.413432	1.06375	765	-0.253808	0.589204	1.06925	874.333	-0.875356	0.197234	0.897736	1090.67	1.77816	-0.0752869	0.161774	0.0773324	-0.858566	0.0198084	-1.70082	-0.783279	-0.141965				-0.135667	0.44937	1.00023	847.333	0.58236	0.128336	0.677585	542.333	0.718027	0.934564	1.05198	433.667
1553	Tb427_090025900	Tb427_090025900		hypothetical protein, conserved	70.798	1	4.1	2	0.0008643	2.5543				0.619969	0.537793	1.02597	861.333	0.402887	0.0492943	0.461273	395.333	-0.217082	0.808349	1.05533	591.333	0.0835137	1.70858	0.0678185	0.0825127	1.08079	0.0453547	-0.00100102	-0.627783	-0.0224638				0.0491868	0.701652	1.0871	1052	0.0897528	0.589474	1.03949	958.333	0.040566	0.54348	1.07966	853.333
1117	Tb427_070020100	Tb427_070020100		Vps52 / Sac2 family, putative	99.647	1	2.9	2	0	10.426				0.617679	0.564044	1.04165	878.333	-0.00209442	0.351607	0.970251	683	-0.619773	0.648816	1.03011	725.667	1.68153	0.0870553	0.0844527	0.0718186	-0.10982	0.0317183	-1.60971	-0.196875	-0.0527344
2013	Tb427_100097400	Tb427_100097400		hypothetical protein, conserved	5.3749	1	46.9	2	0	32.503				0.616297	0.242781	0.939166	633	-0.560467	0.452399	0.987964	872.333	-1.17676	0.0289894	0.441429	1365.33	2.29392	-1.11193	0.666902	0.294538	-2.00697	0.0310361	-1.99938	-0.895045	-0.635866				0.303136	0.367478	1.02987	781.333	0.994572	0.0542085	0.51152	407	0.691436	0.826768	1.06591	599.667
743	Tb427_040026200	Tb427_040026200		hypothetical protein, conserved	64.736	1	4.2	2	0	4.2646				0.612588	0.20527	0.895382	603.667	-0.0798798	0.336039	0.980601	663.667	-0.692468	0.335621	1.02026	952	1.37897	0.311054	0.147735	0.0767475	-0.344283	0.0278957	-1.30223	-0.655337	-0.11984
782	Tb427_040043300	Tb427_040043300		35-cyclic nucleotide phosphodiesterase, putative	104.09	1	5	4	0	6.6425				0.60957	0.210039	0.899782	597	-0.0854795	0.336457	0.978412	745.667	-0.69505	0.21556	0.904922	1064.67	0.669382	1.01578	0.143546	0.0772439	-0.361698	0.0280155	-0.592138	-1.37748	-0.115531
2265	Tb427_110019000	Tb427_110019000		Dehydrogenase E1 component/Transketolase, pyrimidine binding domain/2-oxoglutarate dehydrogenase C-terminal, putative	113.37	1	31.7	32	0	323.31				0.606858	0.277333	0.988367	665.667	-1.12097	0.964853	1.05012	1344	-1.72783	0.120896	0.769968	1173.67	1.74323	-0.408383	0.485727	-2.86883	-0.384182	-0.109898	-4.61206	0.0242009	-0.595624				-1.58149	0.999022	1.01041	1667.67	-2.24309	0.999956	1.00165	1736.33	-0.661596	0.038767	0.285363	1411
2375	Tb427_110053600	Tb427_110053600		hypothetical protein, conserved	50.226	1	15.6	7	0	80.333				0.604931	0.192303	0.889802	588	-0.33751	0.606264	1.0746	917.333	-0.942441	0.0332776	0.47641	1348	1.13393	0.032573	0.648294	-0.0552498	-1.08805	0.130774	-1.18918	-1.12063	-0.51752
1038	Tb427_060048100;Tb427_060047900;Tb427_060047700	Tb427_060048100;Tb427_060047900;Tb427_060047700		Glyceraldehyde 3-phosphate dehydrogenase, NAD binding domain/Glyceraldehyde 3-phosphate dehydrogenase, C-terminal domain containing protein, putative ;Glyceraldehyde 3-phosphate dehydrogenase, NAD binding domain/Glyceraldehyde 3-phosphate dehydrogenase, C-	39.047	3	68	23	0	289.17				0.601222	0.0728183	0.539693	424.333	-0.251455	0.552497	1.05043	877.333	-0.852677	0.0445521	0.536869	1315.67	0.274652	0.887709	0.641304	-0.00896506	-0.928571	0.183173	-0.283618	-1.81628	-0.458131				2.50968	0.00218029	0.0634071	139.667	0.966057	0.310566	0.8787	733.333	-1.54362	0.00714927	0.142503	1567.67
2421	Tb427_110067400	Tb427_110067400		hypothetical protein, conserved	27.611	1	10	2	0	6.7016				0.59959	0.129529	0.743016	543	-0.0576455	0.247965	0.968161	734	-0.657236	0.272277	0.974496	1015.33	0.101292	0.169105	1.52837	0.0814535	-0.27146	0.0170703	-0.0198382	-0.440565	-1.5113				0.0967612	0.397299	0.995491	805.667	0.107777	0.372748	0.902122	785.667	0.0110154	0.55063	1.08295	847.667
1774	Tb427_100008800	Tb427_100008800		Ribosomal_S17 N-terminal/Ribosomal protein S17, putative	20.087	1	33.3	2	0	8.8243				0.596877	0.166368	0.831841	556.667	-0.596346	0.729657	1.08253	1020.67	-1.19322	0.0204993	0.36528	1399.67	1.11068	0.0973023	0.582652	-0.663283	-1.22051	0.0947527	-1.77396	-1.31781	-0.4879
825	Tb427_050012600	Tb427_050012600		hypothetical protein, conserved	55.394	1	18.7	7	0	89.661				0.592496	0.427985	1.04501	771.333	0.557929	0.142559	0.793312	502	-0.0345665	0.851993	1.05398	519.667	1.66893	-0.0489841	0.157538	2.30371	-0.673379	0.0434579	0.634775	-0.624395	-0.11408				-0.43174	0.941693	1.04215	1357.67	0.718925	0.295699	0.878676	720.333	1.15067	0.983359	1.05598	275
466	Tb427_020013600	Tb427_020013600		PPR repeat/Pentatricopeptide repeat domain containing protein, putative	114.4	1	4	4	0	10.104				0.59237	0.352031	1.04548	720.333	0.282746	0.0828737	0.642655	464.667	-0.309624	0.528415	0.974774	825	0.188895	1.47722	0.110999	0.079902	0.727955	0.0403795	-0.108993	-0.74926	-0.0706195				0.11177	0.600228	1.06374	967	0.0824305	0.573248	1.02929	945.333	-0.0293395	0.526198	1.07667	867
526	Tb427_020031800	Tb427_020031800		Zn-finger in Ran binding protein and others, putative	31.532	1	4.9	1	0	25.558				0.585001	0.26726	0.983869	654.333	0.404616	0.260378	0.977877	630	-0.180386	0.691989	1.04422	685	1.44948	0.154292	0.15123	0.00340032	1.16915	0.0413001	-1.44608	1.01485	-0.10993				0.0492543	0.895782	1.06153	1268.67	0.0400056	0.86121	1.09834	1218	-0.00924876	0.757016	1.0936	672.333
2628	Tb427_110142100	Tb427_110142100		hypothetical protein, conserved	90.654	1	9.2	5	0	7.3353				0.57999	0.282032	0.986231	657.667	0.0695485	0.182661	0.852248	522.333	-0.510442	0.366087	0.961123	950.333	0.0858177	1.49346	0.160694	0.0775322	0.0979394	0.0331738	-0.00828544	-1.39552	-0.12752				-0.177073	0.952676	1.04195	1385.67	-0.186628	0.962289	1.07028	1414	-0.00955444	0.682485	1.11178	739.667
793	Tb427_040048600	Tb427_040048600		hypothetical protein, conserved	92.189	1	3.3	2	0	17.806				0.579961	0.324401	1.01946	699	0.362279	0.138035	0.794533	439.333	-0.217682	0.742656	1.05063	648	1.21837	0.404717	0.116793	0.076301	0.973243	0.0372936	-1.14207	0.568527	-0.0794989
1678	Tb427_090066800	Tb427_090066800		NifU-like N terminal domain containing protein, putative	19.396	1	23.9	5	0	80.304				0.572729	0.257344	0.964321	636.667	0.594861	0.527521	1.03466	812.667	0.0221323	0.587007	1.01574	770.667	1.40381	0.165373	0.148999	0.0480226	1.75454	-0.0179844	-1.35579	1.58917	-0.166983				1.19976	0.40597	0.997494	812.667	2.55202	0.00214914	0.0811187	139	1.35226	0.99292	1.04351	207
2276	Tb427_110022700	Tb427_110022700		hypothetical protein	8.1772	1	16.2	1	0	31.699				0.572243	0.0817547	0.58025	438.333	-0.665107	0.741141	1.07481	1021	-1.23735	0.0316725	0.465364	1353.33	0.236709	0.914019	0.566001	-0.0735295	-1.97786	0.0560649	-0.310238	-2.89187	-0.509937
352	Tb427_000272700;Tb427_000708300	Tb427_000272700		Retrotransposon hot spot protein, putative	94.465	2	26.3	1	0	103.05				0.568505	0.243519	0.939848	635	-1.74618	0.995567	1.03512	1509	-2.31469	0.0749004	0.633627	1248.33	1.70136	-0.640213	0.644371	-3.99601	-0.949858	-0.292678	-5.69737	-0.309645	-0.93705				2.10424	0.00619372	0.12486	197.667	-0.0790057	0.733197	1.06789	1080.33	-2.18325	0.00145165	0.0735781	1653
401	Tb427_010015200	Tb427_010015200		DnaJ domain containing protein, putative	75.201	1	2.3	1	0	10.719				0.566891	0.274995	0.990572	668	-0.150059	0.615388	1.07372	944	-0.71695	0.38678	0.954133	922	1.39922	0.146315	0.155138	-0.121862	-0.35497	0.0266567	-1.52108	-0.501285	-0.128481
597	Tb427_030032300	Tb427_030032300		Doublecortin, putative	70.353	1	7.7	4	0	8.3697				0.562019	0.2187	0.9181	616	0.130684	0.0851424	0.642403	497	-0.431335	0.468011	0.926618	884.333	0.108221	1.42491	0.152924	0.110887	0.244801	0.0363642	0.00266574	-1.18011	-0.11656
2711	Tb427_110171100	Tb427_110171100		hypothetical protein, conserved	6.5715	1	37.9	2	0	34.046				0.557571	0.0944265	0.622694	461.667	1.25169	0.00235595	0.0986556	135.333	0.694124	0.998261	1.0085	122.667	0.400688	0.775002	0.497021	1.09512	1.80082	0.859151	0.694429	1.02581	0.362129				0.490208	0.234015	0.875828	663.333	0.264209	0.0856584	0.558669	474	-0.225999	0.211992	0.810503	1133.67
544	Tb427_030010800	Tb427_030010800		Clusterin-associated protein-1, putative	52.683	1	14.9	7	0	56.134				0.555606	0.083814	0.589868	445.667	0.615528	0.014082	0.20334	245.333	0.0599224	0.892772	1.05681	481.667	0.75678	0.254988	0.655049	0.881016	0.478701	0.486867	0.124236	0.223714	-0.168183				-0.262864	0.82907	1.08544	1178	-0.482314	0.83192	1.10798	1181.33	-0.21945	0.341036	0.985338	1015.67
1141	Tb427_070028500	Tb427_070028500		hypothetical protein, conserved	102.85	1	30.1	25	0	270.82				0.54913	0.587007	1.06181	885	-0.319283	0.694017	1.0724	1009	-0.868413	0.357976	0.964003	956	1.94507	-0.423319	0.125638	0.0748848	-1.05652	0.0237892	-1.87019	-0.633205	-0.101849				2.83304	0.00173029	0.0558096	129.333	1.59479	0.00889849	0.181447	223	-1.23825	0.0230949	0.227613	1468.67
2672	Tb427_110158700	Tb427_110158700		RNA recognition motif. (a.k.a. RRM, RBD, or RNP domain), putative	51.702	1	9	4	0	25.13				0.547759	0.257723	0.963584	647.667	-1.60174	0.999302	1.01321	1586	-2.1495	0.00334069	0.180505	1524	1.62201	-1.73612	1.75739	-1.46952	-2.93409	-0.401609	-3.09152	-1.19797	-2.15899				-0.490348	0.883143	1.07529	1249	-0.45355	0.840007	1.10711	1191	0.0367984	0.543901	1.07929	853
1357	Tb427_080025600	Tb427_080025600		tRNA synthetases class I (W and Y), putative	52.888	1	20.3	8	0	65.021				0.547317	0.443502	1.04482	783.667	0.213057	0.514102	1.03005	847.667	-0.33426	0.560051	0.995845	795	0.0326523	1.4421	0.167198	0.0757772	0.585791	-0.022398	0.0431249	-0.85631	-0.189596				0.787238	0.315193	1.03547	737.333	0.880544	0.0380255	0.438034	361.667	0.0933061	0.751066	1.09572	678
1851	Tb427_100035900	Tb427_100035900	N/A	Met-10+ like-protein, putative	44.495	1	21.6	8	0	88.821				0.546373	0.302345	1.00283	705.333	1.62629	0.00951661	0.166045	238.667	1.07992	0.98437	1.02602	249	0.0793482	1.39437	0.165401	0.86779	3.96897	0.042116	0.788442	2.5746	-0.123285	Yes	Yes		3.98325	6.26024e-05	0.0100961	43	2.33974	0.000449854	0.0443356	82.6667	-1.64351	0.00304044	0.101769	1619
2008	Tb427_100096000	Tb427_100096000		Gtr1/RagA G protein conserved region containing protein, putative	38.308	1	10	4	0	155.27				0.544773	0.493955	1.01518	833.333	2.32334	0.00112974	0.0756925	109.333	1.77857	0.996979	1.01147	155.667	-1.47133	2.93251	0.173138	1.9793	4.88052	0.110208	3.45063	1.94802	-0.0629293				-0.767342	0.842462	1.08772	1194	-0.859222	0.855649	1.10234	1210.67	-0.09188	0.331564	0.973831	1023.67
2354	Tb427_110045300	Tb427_110045300		Peptidase M16 inactive domain containing protein, putative	57.008	1	23	11	0	323.31				0.543837	0.2019	0.892301	600.333	-0.11386	0.3933	0.964535	745.667	-0.657697	0.185203	0.891424	1091.67	0.237358	1.23455	0.159603	0.0794736	-0.43827	0.0172172	-0.157885	-1.67282	-0.142386				1.74619	0.0224963	0.246349	303.667	0.0248394	0.242984	0.808732	672	-1.72135	0.00434454	0.113341	1599.33
576	Tb427_030021400	Tb427_030021400		Elongation factor Tu GTP binding domain/Elongation factor G, domain IV/Elongation factor G C-terminus, putative	98.566	1	2.5	2	0	4.5247				0.543599	0.489926	1.01815	872.333	-0.0189612	0.259239	0.977984	739.667	-0.56256	0.492165	0.939995	807.667	0.0755074	1.43996	0.115328	0.0759822	-0.165665	0.032799	0.00047473	-1.60563	-0.0825288
2313	Tb427_110031600	Tb427_110031600		hypothetical protein, conserved	58.822	1	19.1	8	0	58.538				0.54254	0.259239	0.967093	650.667	-1.33814	0.997944	1.02612	1547	-1.88068	0.00327505	0.189162	1525.33	2.42012	-1.43499	0.642489	-0.735966	-3.08496	-0.193497	-3.15609	-1.64996	-0.835986				0.0525511	0.735731	1.08314	1082.67	0.0868315	0.613793	1.04699	978	0.0342803	0.492813	1.08333	893.333
407	Tb427_010016800	Tb427_010016800		Domain of unknown function (DUF1935), putative	14.03	1	25.6	2	0	37.885				0.535866	0.415192	1.06013	745.667	0.170903	0.528415	1.0352	682	-0.364962	0.396351	0.953861	923	0.0991195	1.39826	0.11022	0.0737199	0.45162	-0.0126296	-0.0253996	-0.946638	-0.122849				0.899763	0.0626062	0.470608	427	0.271277	0.324905	0.88402	745.667	-0.628486	0.0419413	0.297615	1401.33
1859	Tb427_100039800	Tb427_100039800		Proteasomal ATPase OB C-terminal domain/Holliday junction DNA helicase RuvB P-loop domain/AAA domain (dynein-related subfamily)/AAA domain (Cdc48 subfamily)/ATPase family associated with various cellular activities (AAA)/AAA+ lid domain containing protein,	44.883	1	43.4	15	0	151.53				0.534996	0.495746	1.01389	835	0.462387	0.0196261	0.258848	273.333	-0.0726088	0.892994	1.05484	482.667	0.312317	1.46839	-0.175717	0.393585	0.609691	0.383885	0.0812678	-0.858696	0.559602				0.15257	0.377222	1.02323	789.333	-0.457679	0.643806	1.04112	1002.67	-0.610249	0.213948	0.814471	1131.67
2331	Tb427_110037900	Tb427_110037900		Kinesin motor domain/Microtubule binding, putative	80.07	1	6.3	4	0	4.3475				0.534858	0.223983	0.912826	648.667	0.20111	0.357551	0.962857	826.333	-0.333747	0.31617	0.999218	960	0.106151	1.34488	0.153547	0.0771928	0.529638	-0.00349966	-0.0289579	-0.815237	-0.157046
1985	Tb427_100084000	Tb427_100084000		Sec23/Sec24 zinc finger/Sec23/Sec24 trunk domain/Sec23/Sec24 beta-sandwich domain/Sec23/Sec24 helical domain/Gelsolin repeat, putative	83.287	1	7.9	5	0	59.308				0.530019	0.447058	1.04293	798.333	-0.24622	0.743412	1.07254	1028.33	-0.776239	0.431968	0.921715	885.667	1.86582	-0.436561	0.160798	-0.337166	-0.418731	0.0172363	-2.20299	0.0178295	-0.143562
1413	Tb427_080052900	Tb427_080052900		Clustered mitochondria, putative	593.59	1	7.8	7	0	205.84				0.523631	0.48187	1.01782	820.667	0.676281	0.0509016	0.471051	332.333	0.15265	0.906389	1.04129	463.333	0.459552	1.09076	0.0205849	0.379906	1.61883	0.0301011	-0.0796459	0.528078	0.00951618				-0.884403	0.998362	1.01612	1647.67	-0.638049	0.995351	1.02541	1595	0.246355	0.918434	1.0532	466.667
1279	Tb427_070078300	Tb427_070078300		MYND finger containing protein, putative	49.506	1	17.8	7	0	203.82				0.521678	0.122348	0.731904	505	0.10728	0.425775	0.971626	852.333	-0.414398	0.35968	0.962402	945.333	0.875653	0.284306	0.405074	-0.780894	1.06967	0.0330615	-1.65655	0.785366	-0.372012				-0.505884	0.850467	1.08153	1204	0.149185	0.349788	0.890279	766.667	0.655069	0.974727	1.05759	316
2361	Tb427_110047100	Tb427_110047100		Metallopeptidase family M24, putative	59.168	1	4.5	3	0	6.2648				0.519422	0.491269	1.0159	826	-0.445031	0.609746	1.07508	904.333	-0.964453	0.233291	0.91944	1045.33	2.72175	-1.31572	0.152239	0.570765	-1.90508	-0.000781032	-2.15099	-0.589354	-0.15302				0.0568446	0.843275	1.08798	1195	0.0704976	0.706188	1.05011	1056	0.013653	0.678214	1.10787	743.333
2254	Tb427_110016100	Tb427_110016100		Pep3/Vps18/deep orange family/Region in Clathrin and VPS, putative	122.83	1	1.2	1	0	55.766				0.516275	0.573341	1.05301	899.667	0.49416	0.0546449	0.492098	460	-0.0221149	0.935124	1.02174	413.667	0.0740968	1.39696	0.0777729	0.0805336	1.36108	0.0408687	0.00643683	-0.0358774	-0.0369043
848	Tb427_050020700	Tb427_050020700		MIF4G domain containing protein, putative	121.99	1	2.2	2	0	3.1848				0.515574	0.43374	1.04234	803.667	0.0896837	0.165475	0.832346	615	-0.425891	0.584808	1.01508	778.333	0.0661637	-0.0085686	1.48913	0.0774394	0.155621	0.0359912	0.0112757	0.164189	-1.45314
903	Tb427_050038900	Tb427_050038900		hypothetical protein, conserved	88.707	1	6.6	4	0	12.366				0.514694	0.274217	0.9899	663	0.567114	0.0446761	0.430072	445.333	0.0524201	0.374245	0.955581	934.333	0.928862	-0.933817	1.54904	0.0800704	1.57353	0.0477459	-0.848792	2.50734	-1.50129				0.0566588	0.802683	1.08949	1148.67	0.0807846	0.650611	1.0464	1008.33	0.0241258	0.604349	1.09177	804.667
2480	Tb427_110086800	Tb427_110086800	KPAP1	Cid1 family poly A polymerase, putative	58.403	1	19.9	10	0	210.38				0.513754	0.260758	0.970601	653.333	1.65577	0.0524053	0.479666	274	1.14202	0.788932	1.05632	574	1.22207	0.16644	0.152751	0.999003	3.9587	0.00962186	-0.223069	3.79226	-0.143129	Yes			3.73207	0.000100749	0.0111706	50.3333	2.27969	0.135326	0.683956	552	-1.45238	0.0934804	0.505592	1287
2379	Tb427_110054100	Tb427_110054100		hypothetical protein, conserved	61.857	1	20.7	11	0	112.83				0.513482	0.28007	0.983476	668	-0.608803	0.984184	1.04734	1389.67	-1.12229	0.207306	0.901916	1074.33	3.25576	-2.27291	0.557595	-0.675404	-1.11343	-0.0375726	-3.93117	1.15948	-0.595167				0.469501	0.487741	1.03006	877.667	0.642261	0.282216	0.861707	708.333	0.17276	0.887752	1.05625	519
458	Tb427_020010300	Tb427_020010300		hypothetical protein, conserved	81.274	1	8.7	5	0	7.907				0.512016	0.484108	1.01869	842	0.289127	0.196572	0.882731	599.667	-0.222889	0.773886	1.05387	601	0.0692199	1.33664	0.130186	0.0742703	0.753505	0.0396075	0.00505035	-0.583138	-0.0905781				-0.139635	0.97683	1.04517	1468	1.28435	0.387436	0.917639	797.667	1.42398	0.995299	1.03436	180.667
894	Tb427_050036600	Tb427_050036600		mTERF, putative	57.764	1	15.5	7	0	21.747				0.510456	0.286763	0.990368	692.333	-0.223834	0.6928	1.07349	1046	-0.73429	0.416072	0.946903	904	1.22838	0.132453	0.170534	-1.2993	0.62543	0.0023644	-2.52768	0.492977	-0.16817				-1.82231	0.987706	1.03926	1526.33	-2.0757	0.990941	1.03713	1550.33	-0.253394	0.525354	1.07868	867.667
2145	Tb427_100148200	Tb427_100148200		Aconitase family (aconitate hydratase)/Aconitase C-terminal domain containing protein, putative	98.314	1	11.1	9	0	37.169				0.508981	0.485003	1.0193	816.333	-0.263966	0.81062	0.997641	1082	-0.772947	0.480081	0.932872	854.667	2.20435	-0.826245	0.148839	-0.117532	-0.690608	0.0162417	-2.32188	0.135637	-0.132597				0.506816	0.13879	0.669056	556.667	-0.2975	0.839732	1.1084	1190.67	-0.804316	0.0446957	0.308522	1393.33
723	Tb427_040020800	Tb427_040020800		RNA-binding signal recognition particle 68, putative	64.354	1	9.3	4	0	56.599				0.508212	0.467118	1.0268	823.333	-0.92683	0.918801	1.03916	1248.33	-1.43504	0.0802783	0.659148	1229.67	3.33906	-1.98312	0.168703	0.0712876	-2.84263	-0.0091516	-3.26777	-0.859503	-0.177854				1.08848	0.139039	0.668443	557	0.061373	0.782771	1.08998	1128	-1.0271	0.0423923	0.298428	1400
768	Tb427_050021900;Tb427_040038300	Tb427_050021900;Tb427_040038300		Ribosomal protein L13, putative ;Ribosomal protein L13, putative	25.711	2	10.8	3	0	6.2189				0.507621	0.114274	0.701129	492	0.46474	0.166667	0.825937	558	-0.0428811	0.484555	0.936136	848	0.711086	0.368909	0.442868	0.0205508	1.23904	0.134627	-0.690536	0.870133	-0.308241
1021	Tb427_060043900	Tb427_060043900		Holliday junction DNA helicase RuvB P-loop domain/DNA polymerase III, delta subunit/AAA domain/Uncharacterized conserved protein (DUF2075)/ATPase family associated with various cellular activities (AAA)/Replication factor C C-terminal domain containing pro	38.809	1	13.5	5	0	207.34				0.505964	0.437286	1.03894	785	0.359941	0.6928	1.0725	928.333	-0.146023	0.779898	1.05349	612.667	-0.809549	2.08072	0.246726	-0.759249	1.86105	-0.0219837	0.0503001	-0.219661	-0.268709
609	Tb427_030037900	Tb427_030037900		hypothetical protein, conserved	52.853	1	3.9	2	0	10.756				0.504524	0.163405	0.829402	554	-0.17373	0.813838	1.00013	979.333	-0.678255	0.138035	0.814117	1150	1.0472	0.244134	0.222241	0.0748074	-0.569753	-0.0262456	-0.972391	-0.813887	-0.248486				-0.165338	0.724432	1.08451	1072.33	-0.89634	0.718155	1.05727	1066.67	-0.731001	0.337869	0.979379	1018.33
2138	Tb427_100145900	Tb427_100145900		Protein kinase domain/Protein tyrosine kinase, putative	40.32	1	10.8	3	0	41.783				0.504037	0.529308	1.02024	871	0.542673	0.172707	0.838507	559.333	0.0386362	0.883625	1.05946	485	-0.0739311	1.43303	0.153012	0.254581	1.38236	-0.00892118	0.328512	-0.0506698	-0.161933
1615	Tb427_090047300	Tb427_090047300		AAA domain/Adenylate kinase, putative	22.44	1	19.5	4	0	13.261				0.501335	0.458638	1.03673	814.667	1.71415	0.00387334	0.102982	183.333	1.21281	0.991424	1.02256	220.667	0.0538309	1.29884	0.151337	2.49323	2.58744	0.061765	2.4394	1.28861	-0.0895717				0.0547368	0.815262	1.08906	1162.33	1.23361	0.0724745	0.537949	448.333	1.17887	0.998075	1.01699	134.333
1371	Tb427_080031800	Tb427_080031800		hypothetical protein, conserved	51.379	1	2.8	1	0.0032051	2.0073				0.500643	0.403779	1.10152	772.333	-0.0314492	0.148283	0.798629	579.667	-0.532092	0.639468	1.03489	741.333	0.0731697	1.2903	0.138459	0.224158	-0.351928	0.0334223	0.150988	-1.64223	-0.105036
1862	Tb427_100040400	Tb427_100040400		hypothetical protein, conserved	35.571	1	10.5	3	0	9.9006				0.499171	0.371664	1.06782	740	-0.136491	0.753892	1.0576	1024.67	-0.635662	0.291127	0.991133	1003	-0.0604864	1.13315	0.42485	-0.00739192	-0.397709	-0.00437132	0.0530945	-1.53086	-0.429221				0.269558	0.211342	0.83131	640.667	0.145815	0.243681	0.806511	672.667	-0.123742	0.304817	0.930715	1046.67
874	Tb427_050030700;Tb427_050030600	Tb427_050030700;Tb427_050030600		MatE, putative ;MatE, putative	56.709	2	7.8	2	0	32.666				0.497024	0.148007	0.802302	535.667	-0.193728	0.671042	1.05342	974	-0.690751	0.115906	0.764341	1181.67	1.01257	0.206696	0.271801	0.0817212	-0.632616	-0.0302882	-0.930853	-0.839311	-0.302089				0.859447	0.522398	1.03778	905	-0.069333	0.932116	1.07865	1336	-0.92878	0.110739	0.572743	1258.67
2319	Tb427_110034500	Tb427_110034500		Nuclear pore protein 84 / 107, putative	89.146	1	22.1	18	0	136.1				0.496488	0.249082	0.94606	639.667	0.0771446	0.269957	0.978739	657.667	-0.419344	0.433297	0.923374	885.667	0.937657	-0.0181431	0.569951	-0.166549	0.0250142	0.372968	-1.10421	0.0431572	-0.196983				0.0501023	0.891816	1.06681	1262.33	0.0427744	0.848095	1.10464	1201	-0.00732791	0.746118	1.10026	682.667
2339	Tb427_110041100	Tb427_110041100		Thiamin pyrophosphokinase, vitamin B1 binding domain containing protein, putative	48.299	1	2.8	1	0	10.637				0.49586	0.196572	0.88749	597	0.752879	0.075427	0.613302	405	0.257019	0.940836	1.02331	368	0.6843	0.639771	0.163508	0.783526	1.45502	0.020088	0.0992262	0.815251	-0.14342				-0.0166378	0.714809	1.08568	1063.67	0.28739	0.288553	0.873537	714	0.304028	0.8719	1.06233	542.333
2534	Tb427_110108200	Tb427_110108200		2-oxoglutarate dehydrogenase N-terminus/Dehydrogenase E1 component/Transketolase, pyrimidine binding domain/2-oxoglutarate dehydrogenase C-terminal, putative	113.03	1	41.6	41	0	323.31				0.493556	0.24685	0.944004	639	-1.90081	0.989942	1.04549	1456	-2.39437	0.0811989	0.663455	1236.33	1.37325	-0.648541	0.755956	-2.66423	-0.618156	-2.42006	-4.03748	0.0303854	-3.17602				-2.78336	0.999772	1.00487	1708.67	-2.82039	0.99993	1.00219	1730	-0.0370297	0.501691	1.08141	886.333
1722	Tb427_090081000	Tb427_090081000		hypothetical protein, conserved	99.86	1	2.3	2	0	36.159				0.492783	0.409917	1.07283	782.667	0.118725	0.433297	0.978129	908	-0.374058	0.484555	0.935057	848.667	0.0568853	1.24541	0.176053	0.0779738	0.297222	-0.0190212	0.0210885	-0.948187	-0.195074
1028	Tb427_060045800	Tb427_060045800		hypothetical protein, conserved	24.735	1	6.8	1	0	4.709				0.489432	0.323575	1.02069	703.667	-0.289281	0.802103	0.998902	1079	-0.778713	0.094631	0.723776	1212.33	1.24876	-0.156973	0.376504	0.0783059	-0.914405	-0.0317443	-1.17046	-0.757432	-0.408248				0.388052	0.151112	0.689132	572.667	0.682591	0.0488004	0.491886	393	0.294538	0.5093	1.08203	880.333
2189	Tb427_100160500	Tb427_100160500		Nucleosome assembly protein (NAP), putative	41.015	1	9.6	3	0	19.17				0.488992	0.377262	1.07104	745.667	0.0945929	0.339387	0.97175	727.667	-0.394399	0.244257	0.944875	1043	-0.129001	1.16186	0.434114	-0.383839	0.614107	0.0535106	-0.254838	-0.547757	-0.380604				-0.0407218	0.71369	1.0877	1062.67	-0.34153	0.841374	1.10645	1192.67	-0.300808	0.0764269	0.444529	1318.67
2595	Tb427_110132400	Tb427_110132400		eIF3 subunit 6 N terminal domain/PCI domain containing protein, putative	46.677	1	17.7	6	0	118.39				0.485069	0.335621	1.02398	713.333	1.66966	0.000901242	0.0686173	98.3333	1.18459	0.925449	1.01915	428.667	-0.389675	0.401726	1.44315	1.66749	2.21109	1.13038	2.05716	1.80937	-0.312772				0.0714491	0.739692	1.08179	1086.33	0.0852984	0.635756	1.04429	996	0.0138493	0.438042	1.05439	936.667
1294	Tb427_080005800	Tb427_080005800		von Willebrand factor type A domain containing protein, putative	35.748	1	30.2	8	0	63.02				0.485035	0.253198	0.955196	644	-0.405535	0.842417	1.0115	1120.67	-0.89057	0.061899	0.585767	1272.67	-2.79818	2.80559	1.44769	-3.1141	1.95619	-0.0586995	-0.315919	-0.849401	-1.50639
2228	Tb427_110009300;Tb427_110009200	Tb427_110009300;Tb427_110009200		RNA recognition motif. (a.k.a. RRM, RBD, or RNP domain), putative ;RNA recognition motif. (a.k.a. RRM, RBD, or RNP domain), putative	19.559	2	15.4	2	0	3.7106				0.484553	0.269957	0.985136	657.667	-0.419998	0.922442	1.03976	1270.67	-0.904551	0.179513	0.894894	1103.67	0.991342	-0.901543	1.36386	-0.236158	-1.01397	-0.00986858	-1.2275	-0.112425	-1.37373				0.092248	0.475069	1.02402	867.667	0.511854	0.129524	0.677803	544	0.419606	0.948156	1.05655	401.333
2384	Tb427_110055400	Tb427_110055400		hypothetical protein, conserved	35.516	1	11.8	4	0	10.065				0.479635	0.181713	0.864686	565.333	0.561662	0.227184	0.941913	613.667	0.0820264	0.773529	1.0551	620	0.0956785	0.152605	1.19062	0.184215	1.52177	-0.0210008	0.0885361	1.36917	-1.21162				0.062535	0.410941	1.00139	816.667	0.131797	0.287805	0.872761	713.333	0.0692618	0.4907	1.08677	895
2144	Tb427_100148100	Tb427_100148100		Pentatricopeptide repeat domain containing protein, putative	39.662	1	4.4	1	0.00044663	2.886				0.47812	0.635196	1.06823	886.333	1.82583	0.0034746	0.0986434	143.667	1.34771	0.998943	1.00676	80	0.0633512	1.27825	0.0927636	1.01954	4.38777	0.0701903	0.956185	3.10952	-0.0225733
1068	Tb427_060056100	Tb427_060056100		Mono-functional DNA-alkylating methyl methanesulfonate N-term/CPSF A subunit region containing protein, putative	138.29	1	3.1	3	0	33.134				0.477216	0.21905	0.914983	619.333	0.0151972	0.203918	0.89649	613	-0.462019	0.320689	1.00403	970.333	0.466006	0.814176	0.151466	0.0780957	-0.0629448	0.0304407	-0.38791	-0.877121	-0.121026
2380	Tb427_110054200	Tb427_110054200		Ankyrin repeats (3 copies)/Ankyrin repeat/Ankyrin repeats (many copies), putative	43.647	1	35.7	16	0	323.31				0.476345	0.700474	1.01146	992	1.08725	0.243519	0.964288	635	0.610907	0.844421	1.05474	547.333	-2.18961	-0.634284	4.25293	-1.08349	0.69614	3.6491	1.10612	1.33042	-0.603828				0.0718097	0.915959	1.04563	1303.67	1.72533	0.0458781	0.487351	385	1.65352	0.952919	1.05457	388.667
1252	Tb427_070067900	Tb427_070067900		Protein kinase domain/Protein tyrosine kinase, putative	60.89	1	1.8	1	0	9.0583				0.475337	0.442613	1.04714	800.333	-0.137528	0.404217	0.965854	842	-0.612865	0.420037	0.935588	895.333	1.28216	-0.00697383	0.150828	0.0790757	-0.517806	0.026146	-1.20308	-0.510832	-0.124681
1077	Tb427_070007900	Tb427_070007900		Golgi complex component 7 (COG7), putative	86.163	1	1.2	2	0.009815	1.6513				0.474637	0.44528	1.04314	796.667	0.343151	0.140685	0.78549	433.333	-0.131485	0.780249	1.05312	615.667	1.15766	0.17153	0.0947172	0.0766655	0.917769	0.03502	-1.081	0.746239	-0.0596972				0.0752927	0.386207	1.00755	796.667	0.145345	0.238135	0.807746	667.333	0.0700527	0.424249	1.0453	947.667
1685	Tb427_090068900	Tb427_090068900		Replication factor A protein 3, putative	14.045	1	15.7	2	0.00087489	2.6587				0.473991	0.231126	0.917385	621.333	0.316718	0.128271	0.78414	484	-0.157273	0.535561	0.977195	813.333	0.924664	0.108196	0.389112	0.0731913	0.670866	0.206096	-0.851473	0.562669	-0.183017
1485	Tb427_080083400	Tb427_080083400		TLC domain containing protein, putative	45.176	1	7.8	3	0	150.98				0.472757	0.223629	0.915839	614.333	-0.116964	0.388951	0.970928	751	-0.589722	0.207306	0.904265	1073	0.212155	1.05335	0.152766	0.0800712	-0.443094	0.0121298	-0.132083	-1.49645	-0.140636				0.78909	0.147966	0.68357	568.667	-0.819134	0.97216	1.06721	1448.67	-1.60822	0.0118053	0.174521	1530
613	Tb427_030038600	Tb427_030038600		Histidine kinase-, DNA gyrase B-, and HSP90-like ATPase/Hsp90 protein, putative	87.766	1	27.9	26	0	323.31				0.469085	0.368659	1.0665	731	-0.0161791	0.224692	0.945627	594.667	-0.485264	0.557831	0.994007	802.667	0.959054	0.332985	0.115217	0.0774993	-0.157823	0.0317862	-0.881555	-0.490808	-0.0834305				1.30808	0.0444617	0.373815	381	0.505903	0.615839	1.04645	979.667	-0.802179	0.0240124	0.226585	1464.67
761	Tb427_040033800	Tb427_040033800		CH-like domain in sperm protein/CAMSAP CH domain containing protein, putative	30.637	1	9.1	2	0	4.8237				0.468971	0.469351	1.02632	820.333	-0.259416	0.478739	1.00361	856	-0.728386	0.383313	0.95401	915	1.70197	-0.453129	0.158072	0.0848714	-0.878517	0.015398	-1.6171	-0.425389	-0.142674
2508	Tb427_110100700	Tb427_110100700		hypothetical protein, conserved	10.464	1	16.7	1	0	19.207				0.468947	0.383746	1.07848	749.333	-0.382517	0.773529	1.02182	1044	-0.851464	0.101119	0.752775	1227	-0.912454	1.9128	0.406497	-0.931324	-0.211835	-0.00439291	-0.0188696	-2.12463	-0.41089
1595	Tb427_090040300	Tb427_090040300		Adenosine/AMP deaminase, putative	189.76	1	1.8	2	0	16.305				0.468578	0.736573	1.02728	1025.33	0.0290257	0.396351	0.969179	750	-0.439552	0.625755	1.03367	767.333	-0.0793507	1.39211	0.092973	-0.0714581	0.12304	0.0354957	0.00789259	-1.26907	-0.0574773				0.02208	0.921715	1.04148	1314.67	0.00637361	0.908612	1.0869	1290.33	-0.0157064	0.7788	1.08872	651
1334	Tb427_080018300	Tb427_080018300		Ubiquitin binding region/HECT-domain (ubiquitin-transferase), putative	469.8	1	1.2	4	0	6.6054				0.462519	0.674772	0.994932	968.333	-0.576717	0.870471	1.02175	1159	-1.03924	0.21835	0.896411	1064.33	1.36257	-0.0657622	0.090753	0.0109061	-1.76244	0.0213785	-1.35166	-1.69667	-0.0693744
2511	Tb427_110101800	Tb427_110101800		hypothetical protein, conserved	100.88	1	12.8	8	0	44.12				0.462031	0.269185	0.984465	656.667	-0.833756	0.992642	1.04243	1476.67	-1.29579	0.0136835	0.358123	1433.67	1.03552	-0.251849	0.602421	-0.963292	-1.47944	-0.0585351	-1.99881	-1.22759	-0.660956				-0.889483	0.993962	1.02876	1578.67	-0.756904	0.982306	1.05357	1494.33	0.132579	0.733197	1.10509	694.667
535	Tb427_030008100	Tb427_030008100		hypothetical protein, conserved	38.914	1	17.7	5	0	16.412				0.461344	0.0994172	0.640476	468	-0.346846	0.624463	1.06841	931.333	-0.80819	0.0499598	0.557885	1301.33	0.10398	0.659915	0.620135	-0.0115897	-1.12381	0.0948558	-0.11557	-1.78372	-0.52528				0.56445	0.388256	0.995327	798.333	1.27027	0.00588512	0.141084	194.333	0.705825	0.993993	1.03787	196
787	Tb427_040046200	Tb427_040046200		hypothetical protein, conserved	64.258	1	4.7	2	0.00084567	2.3778				0.459646	0.412114	1.06691	800	-0.0366659	0.317811	0.995016	714	-0.496312	0.474714	0.93327	862.333	0.0712555	1.16809	0.13959	0.0745048	-0.217063	0.0325604	0.00324931	-1.38516	-0.10703				0.0376488	0.917908	1.0445	1307.33	0.00575905	0.925402	1.08004	1322	-0.0318897	0.852554	1.05838	568.333
1599	Tb427_090043100;Tb427_090043000	Tb427_090043100;Tb427_090043000		Ribosomal protein L5/ribosomal L5P family C-terminus, putative ;Ribosomal protein L5/ribosomal L5P family C-terminus, putative	22.241	2	25.4	6	0	135.49				0.458754	0.331868	1.01809	710.333	0.382969	0.203581	0.897363	598.333	-0.0757843	0.870723	1.05762	520	-0.305743	1.07148	0.610521	-0.240612	0.934329	0.455192	0.065131	-0.137154	-0.15533
1768	Tb427_100008000	Tb427_100008000		Protein kinase domain/Protein tyrosine kinase, putative	87.178	1	4.3	3	0	5.103				0.457537	0.50694	1.01086	848	-0.0277194	0.194595	0.876202	532.333	-0.485256	0.634769	1.03327	738.667	1.13977	0.120904	0.11194	0.077754	-0.19483	0.0339172	-1.06201	-0.315733	-0.0780229
1737	Tb427_090084800	Tb427_090084800		hypothetical protein, conserved	82.505	1	8	5	0	77.591				0.454657	0.285578	0.990358	671.333	0.0385345	0.259998	0.978644	647.333	-0.416122	0.325642	1.00267	970.667	0.954327	-0.13474	0.544382	0.0231993	-0.028428	0.120832	-0.931128	0.106312	-0.42355
502	Tb427_020024300	Tb427_020024300		GDSL-like Lipase/Acylhydrolase/GDSL-like Lipase/Acylhydrolase family, putative	27.191	1	7.3	2	0.00084818	2.395				0.452585	0.360532	1.05946	732.667	-0.245122	0.800441	1.0013	1191	-0.697707	0.137509	0.816767	1157.67	1.14495	-0.0673311	0.280139	0.0773158	-0.783885	-0.0287971	-1.06763	-0.716554	-0.308936				-0.0572196	0.558605	1.04975	933.667	0.0251063	0.410112	0.932741	816	0.0823258	0.765301	1.08698	664.333
2060	Tb427_100115000	Tb427_100115000		RNA recognition motif. (a.k.a. RRM, RBD, or RNP domain), putative	32.505	1	15.9	3	0	17.664				0.452298	0.278896	0.98555	663.667	-0.843255	0.852269	1.01822	1132.67	-1.29555	0.0190579	0.371186	1403.33	2.52676	-1.772	0.602131	0.322153	-2.7872	-0.0647159	-2.20461	-1.01521	-0.666847				-1.35525	0.988811	1.03612	1534	-0.646162	0.877951	1.09451	1241.33	0.709085	0.783429	1.08748	646.333
1772	Tb427_100008600	Tb427_100008600		DEAD/DEAH box helicase/Type III restriction enzyme, res subunit/Helicase conserved C-terminal domain containing protein, putative	49.226	1	22.5	11	0	141.91				0.448059	0.276163	0.988403	663.333	-1.02244	0.972203	1.04858	1367.67	-1.47049	0.15615	0.854741	1129.67	0.998537	-0.999989	1.34563	-1.45334	-0.459855	-1.15411	-2.45187	0.540134	-2.49974				-1.17997	0.954241	1.04046	1390	-1.52564	0.938994	1.07957	1351.33	-0.345673	0.334318	0.97546	1021.33
464	Tb427_020012800	Tb427_020012800		hypothetical protein, conserved	61.132	1	5	2	0	52.54				0.447148	0.193939	0.894897	587.333	-0.131479	0.647121	1.04224	914.667	-0.578627	0.142828	0.822122	1144	0.9346	0.212946	0.1939	0.378686	-0.742928	-0.0301942	-0.555914	-0.955874	-0.224094				0.0433096	0.628064	1.0703	989.667	0.0959592	0.503805	0.97571	890.333	0.0526496	0.736092	1.10757	692
1752	Tb427_090090100	Tb427_090090100		Kinesin motor domain/Microtubule binding, putative	74.641	1	12.6	7	0	11.841				0.445934	0.220102	0.912552	605	0.592512	0.0996289	0.695326	436	0.146578	0.767793	1.05414	646	0.575807	0.609436	0.15256	0.0761242	1.65912	0.0422934	-0.499683	1.04968	-0.110267				0.178198	0.669615	1.07795	1024.33	0.0977628	0.604349	1.04597	970.333	-0.0804353	0.3462	0.988983	1011.33
2594	Tb427_110132200	Tb427_110132200		hypothetical protein, conserved	87.527	1	8.4	6	0	161.79				0.445423	0.488136	1.01822	889.333	-0.559735	0.646273	1.04388	997	-1.00516	0.0944265	0.725525	1209.67	1.82132	-0.634772	0.149716	0.575591	-2.24931	-0.00548364	-1.24573	-1.61454	-0.1552				0.0469514	0.901645	1.05579	1278.33	0.0327394	0.87932	1.09391	1243.33	-0.0142119	0.773784	1.08685	656
2006	Tb427_100095700	Tb427_100095700		hypothetical protein, conserved	23.503	1	4.8	1	0	4.2912				0.445046	0.352031	1.04363	723.667	0.0654666	0.399406	0.96817	816.333	-0.37958	0.451954	0.913176	885.333	0.0228235	0.920376	0.391939	0.0627469	0.106507	0.027146	0.0399234	-0.81387	-0.364793
612	Tb427_030038400	Tb427_030038400		U-box domain containing protein, putative	69.057	1	8.5	5	0	5.2784				0.443543	0.0909944	0.614579	456.333	0.0260951	0.550717	1.05063	878	-0.417448	0.264958	0.971125	1021.33	0.239496	0.408339	0.682795	-0.27027	0.324286	0.0242692	-0.509766	-0.0840527	-0.658526
2221	Tb427_110006500	Tb427_110006500		WD domain, G-beta repeat, putative	149.05	1	2.1	2	0	13.65				0.442195	0.382447	1.07845	751.333	-0.0446683	0.341905	0.964127	656.333	-0.486863	0.43064	0.923587	869.333	0.0788646	1.10719	0.140529	0.07575	-0.236137	0.0263817	-0.00311452	-1.34333	-0.114148				-0.182655	0.989935	1.03242	1542.33	-0.192392	0.980679	1.05374	1486	-0.00973683	0.878409	1.05935	533
751	Tb427_040029800	Tb427_040029800		p25-alpha, putative	16.327	1	52	9	0	55.819				0.439717	0.289537	0.991768	675	-0.174834	0.336875	0.97793	711.667	-0.614551	0.307605	1.00046	986	-1.86533	1.59628	1.5882	-1.31899	0.590605	0.203878	0.546344	-1.00568	-1.38432
2450	Tb427_110075700;Tb427_110075500	Tb427_110075700;Tb427_110075500		Inorganic pyrophosphatase, putative ;Inorganic pyrophosphatase, putative	47.339	2	6.3	2	0	4.1415				0.434994	0.614087	1.07145	923	0.244065	0.13594	0.796152	613.333	-0.190929	0.865876	1.05556	552.667	0.0703186	1.16103	0.0736299	0.0776076	0.618468	0.0361195	0.00728905	-0.542566	-0.0375104				0.610887	0.714063	1.0864	1063	-0.183674	0.856671	1.10046	1212	-0.794561	0.210693	0.81078	1135
952	Tb427_060017300	Tb427_060017300		hypothetical protein, conserved	30.026	1	23.3	5	0	76.138				0.432263	0.288347	0.991748	672.667	-0.313563	0.888717	1.02733	1060.33	-0.745827	0.208329	0.904016	1048.33	0.0722257	0.993478	0.231085	0.0734676	-0.989495	-0.0246627	0.00124188	-1.98297	-0.255748				0.632206	0.221866	0.857494	651.333	0.953924	0.0833289	0.555735	469.667	0.321717	0.903615	1.05323	493.333
1227	Tb427_070057500;Tb427_070057400	Tb427_070057500;Tb427_070057400		Ribosomal protein L23, putative ;Ribosomal protein L23, putative	18.17	2	37.2	6	0	61.454				0.43137	0.471138	1.02488	816	0.157317	0.151902	0.805174	542	-0.274053	0.504254	0.951154	835.333	1.36722	0.591041	-0.66415	1.3306	-1.15711	0.298461	-0.0366143	-1.74816	0.962612
1677	Tb427_090066200	Tb427_090066200	GIM5B	Peroxisomal biogenesis factor 11 (PEX11), putative	25.975	1	37.8	1	0	129.62				0.431014	0.514997	1.01724	845	-0.0335109	0.165773	0.831345	554.667	-0.464525	0.585688	1.01556	778.333	1.06141	0.121146	0.11049	0.207009	-0.337971	0.03043	-0.854397	-0.459117	-0.0800601				0.971024	0.360616	1.04191	775.667	0.395468	0.430929	0.937997	832.667	-0.575556	0.40804	1.03114	960.667
1382	Tb427_080037500	Tb427_080037500		hypothetical protein, conserved	77.844	1	8.1	5	0	28.787				0.427219	0.451063	1.04355	801.333	-0.0168813	0.290729	0.995851	709	-0.444101	0.639468	1.03389	735.667	0.901001	0.298006	0.0826511	0.0743816	-0.159304	0.0342786	-0.826619	-0.457311	-0.0483725				-0.388604	0.963017	1.04553	1416.33	-1.36821	0.999136	1.00766	1672	-0.979606	0.259949	0.880058	1087
1457	Tb427_080070300	Tb427_080070300		Kinase binding protein CGI-121, putative	19.277	1	22.3	3	0	4.6541				0.424712	0.308011	1.00569	692.333	-0.595543	0.846409	1.01412	1258.33	-1.02026	0.0575331	0.58053	1285.33	1.87357	-1.11142	0.511989	0.0796662	-1.83652	-0.0297795	-1.7939	-0.725097	-0.541768				0.2703	0.296077	1.02187	720.667	0.404478	0.125516	0.670678	538.333	0.134177	0.757016	1.09271	672.333
2746	Tb427_110185700	Tb427_110185700		3 exoribonuclease family, domain 1/3 exoribonuclease family, domain 2, putative	31.239	1	8.2	3	0	10.479				0.424051	0.318222	1.01335	702	-0.760545	0.990483	1.04409	1467.33	-1.1846	0.0424793	0.530991	1321	1.69668	-0.917745	0.493214	-0.564983	-1.6696	-0.0470556	-2.26167	-0.751852	-0.540269				-0.0146911	0.68171	1.08268	1034.67	0.0515657	0.542639	1.00906	921	0.0662567	0.810716	1.0749	617.667
1165	Tb427_070037000	Tb427_070037000		Dynein heavy chain, N-terminal region 1/Dynein heavy chain, N-terminal region 2/Hydrolytic ATP binding site of dynein motor region/AAA domain (dynein-related subfamily)/P-loop containing dynein motor region/P-loop containing dynein motor region D4/Microtub	596.4	1	2.6	11	0	35.531				0.423534	0.827598	1.04306	1109.33	1.20115	0.353727	0.971299	721	0.777615	0.998714	1.00713	112.667	-1.52569	2.81993	-0.0236321	-1.40414	4.97793	0.0296573	0.121555	2.158	0.0532894				0.040353	0.914342	1.04715	1300.67	0.0133595	0.914342	1.08281	1300.67	-0.0269935	0.841374	1.05858	582.333
454	Tb427_020009400	Tb427_020009400		Vps51/Vps67, putative	151.45	1	1.6	3	0	7.2231				0.420635	0.152463	0.815899	539	-0.0875577	0.337293	0.972404	762.333	-0.508193	0.256588	0.961488	1040.33	0.0998842	0.166176	0.995845	0.0811154	-0.348976	0.00518778	-0.0187688	-0.515153	-0.990657
434	Tb427_010028200	Tb427_010028200		hypothetical protein, conserved	40.49	1	34.8	13	0	247.22				0.419515	0.194924	0.88964	592.333	-0.161727	0.78444	1.00531	1066	-0.581242	0.138035	0.816994	1150	0.18873	0.8841	0.185715	0.073993	-0.540805	-0.0183695	-0.114737	-1.42491	-0.204084				0.973981	0.0371898	0.340076	359	0.509058	0.0732864	0.537232	450	-0.464923	0.0660421	0.401228	1340.33
1237	Tb427_070060300	Tb427_070060300		hypothetical protein, conserved	22.443	1	15.3	2	0	5.4653				0.419491	0.513655	1.01819	849.333	-0.211775	0.696848	1.07084	1052.67	-0.631266	0.376831	0.94916	932.333	0.0320959	0.0120918	1.21429	0.0800525	-0.688767	-0.0266095	0.0479567	-0.700859	-1.24089
2320	Tb427_110034900	Tb427_110034900		hypothetical protein, conserved	46.45	1	5.3	2	0	3.5984				0.41945	0.149113	0.803099	537	-0.0396125	0.451063	0.988915	761.333	-0.459062	0.159315	0.852563	1127	0.355743	0.627641	0.274965	0.13005	-0.217076	-0.0318113	-0.225694	-0.844716	-0.306777				0.0655033	0.404729	0.997207	811.667	0.135012	0.276303	0.852456	703	0.0695083	0.475491	1.08144	907
2342	Tb427_110042000	Tb427_110042000		hypothetical protein, conserved	21.753	1	6.5	1	0	16.536				0.416881	0.525286	1.01717	848.667	-0.479529	0.59972	1.07551	919.333	-0.89641	0.296716	0.990039	1007.67	2.80345	-1.70003	0.14722	0.766378	-2.20691	0.00194839	-2.03707	-0.506886	-0.145271				-0.00696406	0.74434	1.07705	1090.67	0.469665	0.275568	0.851667	702.333	0.476629	0.888184	1.05606	518.333
950	Tb427_060016400	Tb427_060016400		Initiation factor 2 subunit family, putative	33.095	1	22.4	7	0	16.917				0.415572	0.349069	1.04223	724.667	-0.805147	0.802435	0.998572	1095.67	-1.22072	0.0244997	0.414515	1384	3.29562	-2.45005	0.401155	1.25247	-3.63398	-0.0339354	-2.04314	-1.18392	-0.43509				-0.566309	0.653402	1.08027	1010.67	0.249375	0.116191	0.634226	524.667	0.815685	0.958506	1.04962	372.667
2760	Tb427_110188700	Tb427_110188700		IQ calmodulin-binding motif containing protein, putative	225.04	1	2.1	3	0	5.9936				0.410143	0.359254	1.05942	736.667	-0.0531676	0.275773	0.984904	669.333	-0.463311	0.42887	0.924526	881.667	0.0787708	1.00281	0.148853	0.0771244	-0.265139	0.0285119	-0.00164643	-1.26794	-0.120341
721	Tb427_040020300;Tb427_040020200	Tb427_040020300;Tb427_040020200		Ribosomal protein L3, putative ;Ribosomal protein L3, putative	48.691	2	28.9	12	0	99.387				0.408842	0.323988	1.02008	703.667	-0.565864	0.714027	1.07554	996	-0.974706	0.24685	0.948334	1035.67	-1.38708	2.03148	0.582123	-0.765917	-1.00095	0.0692803	0.621162	-3.03244	-0.512843				0.0237683	0.92474	1.04092	1320.67	-0.0306727	0.953282	1.07578	1387.33	-0.0544411	0.881129	1.05759	529
1498	Tb427_090005400;Tb427_000197700	Tb427_090005400;Tb427_000197700		hypothetical protein, conserved ;hypothetical protein, conserved	42.457	2	27.2	10	0	109.45				0.40529	0.117554	0.71601	497	-0.0551315	0.0969004	0.681967	464.667	-0.460421	0.177019	0.895791	1107.67	0.442745	0.245086	0.528038	0.128215	-0.392461	0.0988517	-0.31453	-0.637547	-0.429187				-0.353624	0.865897	1.081	1224.33	0.279561	0.336684	0.887485	755.667	0.633186	0.994023	1.03729	195.667
2383	Tb427_110055300	Tb427_110055300		hypothetical protein, conserved	186.58	1	1.8	3	0	3.5491				0.403688	0.724616	1.02598	1008	0.0590313	0.346957	0.968589	691.667	-0.344657	0.771744	1.05524	619.667	1.18194	-0.0226467	0.0517684	0.0657555	0.0792815	0.0320569	-1.11619	0.101928	-0.0197116				0.0511265	0.884472	1.07322	1251	0.0461748	0.830214	1.10737	1179.33	-0.00495162	0.736453	1.10624	691.667
2236	Tb427_110011800	Tb427_110011800		hypothetical protein, conserved	30.178	1	9.5	2	0	34.964				0.401752	0.120175	0.724076	500	1.01199	0.116846	0.74417	560	0.610239	0.851993	1.0532	539.333	0.330898	0.381467	0.492889	1.56758	1.47793	-0.00954507	1.23669	1.09646	-0.502434				-0.00987684	0.893289	1.06427	1264.67	1.58997	0.0604309	0.510497	422	1.59984	0.998698	1.01355	118
1926	Tb427_100062500	Tb427_100062500		EF-1 guanine nucleotide exchange domain containing protein, putative	21.959	1	11.4	2	0	4.9291				0.396756	0.383313	1.07907	744.333	0.457685	0.021398	0.267475	282	0.0609293	0.81062	1.05582	587.667	-0.0558868	0.774533	0.471622	0.626154	0.556996	0.189906	0.682041	-0.217536	-0.281717
1839	Tb427_100032300	Tb427_100032300		Conserved oligomeric complex COG6, putative	115.68	1	3.7	3	0	6.3808				0.396463	0.559163	1.04067	865.333	0.655799	0.0314756	0.346853	403	0.259336	0.97026	1.03581	364	0.0691025	1.00774	0.112546	0.0824489	1.83704	0.0479087	0.0133464	0.829299	-0.064637
2704	Tb427_110169900	Tb427_110169900		hypothetical protein, conserved	62.019	1	7	3	0	76.907				0.394681	0.235828	0.922925	637.667	0.58969	0.0283431	0.322957	301	0.195009	0.815116	1.05267	565.333	0.503619	0.528438	0.151988	0.365914	1.35363	0.0495236	-0.137705	0.825196	-0.102464
2644	Tb427_110149600	Tb427_110149600		hypothetical protein, conserved	61.266	1	37.7	20	0	323.31				0.393862	0.289537	0.987729	674.333	-0.8231	0.992378	1.04346	1475	-1.21696	0.0407046	0.52046	1326.67	1.28655	-0.679176	0.574208	-1.0072	-1.40596	-0.0561375	-2.29376	-0.726782	-0.630345				0.842616	0.298348	1.01979	722.667	-0.549266	0.703923	1.04938	1054	-1.39188	0.295699	0.920297	1054.67
828	Tb427_050014100	Tb427_050014100		Pyridine nucleotide-disulphide oxidoreductase/Glucose inhibited division protein A/FAD dependent oxidoreductase/FAD binding domain/NAD(P)-binding Rossmann-like domain/Oxidoreductase NAD-binding domain containing protein, putative	87.364	1	16.9	4	0	18.758				0.392739	0.180768	0.86264	574.667	-0.623597	0.967331	1.05076	1343.67	-1.01634	0.0614374	0.594842	1274	0.586049	0.378836	0.213331	-0.646377	-1.20642	-0.0179943	-1.23243	-1.58526	-0.231325				0.873723	0.497886	1.02228	885.667	0.294298	0.638982	1.04283	998.667	-0.579425	0.179075	0.754583	1169
2748	Tb427_110186500	Tb427_110186500		MYND finger containing protein, putative	63.505	1	8.6	5	0	36.241				0.391565	0.793374	1.04146	1075.33	-0.405767	0.861965	1.01963	990.333	-0.797333	0.67725	1.04649	702.667	2.24334	-0.946729	-0.121914	0.0767078	-1.26899	-0.0250224	-2.16663	-0.322259	0.0968915				0.420199	0.591546	1.06322	960	0.0452531	0.766327	1.08238	1111.67	-0.374946	0.140543	0.668428	1216
2647	Tb427_110150300	Tb427_110150300		Elongation factor Tu GTP binding domain/Initiation factor eIF2 gamma, C terminal, putative	52.2	1	6.9	3	0	46.394				0.390972	0.456409	1.03449	805	-0.625771	0.837184	1.00884	1120.67	-1.01674	0.349069	0.974484	955.667	0.891913	0.165852	0.115149	-1.51753	-0.36016	0.000379995	-2.40945	-0.526012	-0.114769
1831	Tb427_100029900	Tb427_100029900	mMDH	lactate/malate dehydrogenase, NAD binding domain/lactate/malate dehydrogenase, alpha/beta C-terminal domain containing protein, putative	33.199	1	31.1	5	0	146.82				0.390353	0.659354	1.02641	959	0.495409	0.133351	0.792065	517.667	0.105056	0.405093	0.954334	909	-0.210065	-0.540202	1.92133	2.33176	-1.36036	0.514826	2.54182	-0.820156	-1.4065		Yes		1.41674	0.024954	0.260402	314.333	3.13113	0.000344592	0.0382066	75.6667	1.71439	0.999406	1.00564	91
2282	Tb427_110024600	Tb427_110024600		Zinc finger C-x8-C-x5-C-x3-H type (and similar)/CCCH-type zinc finger/Helicase conserved C-terminal domain containing protein, putative	58.459	1	18.4	9	0	283.04				0.389548	0.295115	0.996608	679.667	0.0703231	0.0773792	0.623125	433.333	-0.319225	0.398533	0.950915	914.667	0.834658	-0.262681	0.596668	0.322107	-0.43752	0.326382	-0.512551	-0.174839	-0.270286				-0.613731	0.809799	1.0908	1156.33	0.309567	0.317902	0.883947	739.667	0.923298	0.997169	1.0249	152.667
974	Tb427_060024200	Tb427_060024200		hypothetical protein, conserved	37.82	1	9.3	4	0	12.93				0.38857	0.29832	1.00339	683	0.519242	0.0768435	0.621801	624	0.130672	0.43374	0.923144	888	0.31948	-0.478967	1.3252	0.0828244	1.44604	0.0288652	-0.236655	1.925	-1.29633				0.0497764	0.891816	1.06753	1262.33	0.942438	0.196693	0.765203	625.333	0.892661	0.982116	1.05849	281.667
843	Tb427_050016800	Tb427_050016800		short chain dehydrogenase/KR domain/Enoyl-(Acyl carrier protein) reductase, putative	33.89	1	50.2	15	0	323.31				0.388504	0.294316	0.995917	675.667	-2.09616	0.999333	1.01263	1586.67	-2.48466	0.0013453	0.140836	1565	2.1087	-1.50809	0.564897	-1.36343	-4.79901	-0.126045	-3.47213	-3.29092	-0.690942				5.19966	0.00142792	0.0538965	121.333	2.98781	0.00138124	0.0700089	120	-2.21185	0.014441	0.18564	1513
663	Tb427_030056500	Tb427_030056500		hypothetical protein, conserved	20.578	1	7.6	1	0	4.244				0.38367	0.370805	1.06718	740.333	-0.272295	0.702883	1.07127	994.333	-0.655965	0.264958	0.969004	1021	0.0107422	0.648543	0.491725	0.0614537	-0.905964	0.0276261	0.0507114	-1.55451	-0.464099				0.0593526	0.422165	0.995905	825.667	0.128317	0.302528	0.879811	726.333	0.068964	0.5093	1.08333	880.333
661	Tb427_030056000	Tb427_030056000		hypothetical protein, conserved	60.582	1	10.5	4	0	28.111				0.37967	0.416953	1.05657	773.667	0.431793	0.69604	1.07157	964	0.052123	0.773886	1.05301	619	-0.785366	1.56233	0.362048	-0.113586	1.44014	-0.0311722	0.67178	-0.122191	-0.393221				0.0515654	0.725534	1.08433	1073.33	0.0876524	0.610103	1.04876	975	0.036087	0.499577	1.08211	888
2538	Tb427_110109400	Tb427_110109400		hypothetical protein, conserved	21.564	1	13.2	2	0	5.4966				0.376816	0.451954	1.03987	805.333	-0.155638	0.467564	0.993871	893.667	-0.532454	0.354576	0.964146	944.667	0.921679	0.0623462	0.146422	0.0802345	-0.553779	0.00662949	-0.841444	-0.616125	-0.139793				0.0429115	0.624813	1.07197	987	0.0963598	0.500846	0.976374	888	0.0534483	0.749657	1.09727	679.333
1218	Tb427_070053400	Tb427_070053400		Domain of unknown function (DUF1768), putative	18.274	1	5.6	1	0.0012386	2.2366				0.376138	0.338968	1.02857	716	-0.316133	0.593592	1.07256	906.333	-0.692271	0.0632975	0.589018	1271	0.0112682	0.521553	0.595592	-0.0448659	-1.03015	0.126612	-0.0561341	-1.5517	-0.46898
2229	Tb427_110009500	Tb427_110009500		RNA recognition motif. (a.k.a. RRM, RBD, or RNP domain), putative	22.315	1	19	3	0	299.34				0.373976	0.324401	1.01565	723	0.559727	0.033482	0.364171	325.667	0.185751	0.785134	1.05461	599	0.813647	0.157678	0.150603	0.2427	1.39143	0.0450478	-0.570947	1.23376	-0.105555				0.227694	0.686738	1.08387	1039	1.83145	0.00334293	0.105899	161	1.60376	0.99921	1.00659	100
1538	Tb427_090021900	Tb427_090021900		hypothetical protein, conserved	61.828	1	10.1	5	0	7.6664				0.373078	0.426659	1.04482	733	-0.56521	0.886883	1.02663	1093.33	-0.938288	0.217651	0.90016	1085.33	0.0929654	-1.1817	2.20797	0.0772907	-1.74293	-0.0299909	-0.0156747	-0.561226	-2.23796				0.0403318	0.542218	1.05125	920.667	0.106694	0.410941	0.931046	816.667	0.0663619	0.813452	1.07052	614.667
1968	Tb427_100077300	Tb427_100077300		hypothetical protein, conserved	83.114	1	11.3	8	0	55.12				0.372075	0.395479	1.09492	759	0.0411363	0.295915	0.99931	670.667	-0.330938	0.529308	0.973207	813.667	0.00261655	0.703152	0.410455	0.0546224	0.0223432	0.0464433	0.0520059	-0.680809	-0.364012				0.966977	0.541376	1.05192	920	-0.0932319	0.955187	1.07451	1392.67	-1.06021	0.159445	0.70714	1192
767	Tb427_040038200	Tb427_040038200		hypothetical protein, conserved	41.237	1	7.7	2	0	29.772				0.371221	0.412114	1.06856	780.333	-0.501799	0.769234	1.02749	1164.33	-0.87302	0.211412	0.903355	1077	0.0946657	-0.992872	2.01187	0.0785598	-1.57281	-0.0111483	-0.0161059	-0.579936	-2.02302				0.057228	0.812543	1.08953	1159.33	0.0780912	0.662921	1.03889	1018.67	0.0208632	0.626033	1.10286	787
2174	Tb427_100156000	Tb427_100156000		Protein tyrosine kinase/Protein kinase domain/CAP-Gly domain containing protein, putative	70.531	1	18.4	10	0	31.404				0.369115	0.117318	0.717178	499.667	-0.677786	0.930565	1.04261	1347.33	-1.0469	0.0528205	0.567143	1296	0.334175	0.21681	0.556359	-1.50094	-0.515821	-0.0165963	-1.83511	-0.732631	-0.572955				-0.856177	0.989315	1.03542	1537.67	-0.844335	0.983176	1.0526	1499	0.011842	0.609693	1.09473	800.333
1023	Tb427_060044300	Tb427_060044300		hypothetical protein, conserved	49.332	1	13.1	6	0	11.411				0.365698	0.17578	0.846069	571	0.2228	0.485003	1.00542	711	-0.142898	0.48545	0.934631	845	0.181243	0.669148	0.246702	0.0761322	0.61289	-0.0206222	-0.105111	-0.056258	-0.267324				0.0570985	0.833051	1.08425	1182.67	0.0734587	0.687123	1.04095	1039.33	0.0163602	0.66647	1.10912	753.333
2422	Tb427_110067600	Tb427_110067600		Endonuclease/Exonuclease/phosphatase family, putative	62.114	1	4.6	2	0	8.1857				0.365236	0.473373	1.02046	817	-0.347079	0.645424	1.04453	939.333	-0.712315	0.126276	0.789226	1165.67	0.958762	-0.0187878	0.155732	0.227665	-1.25816	-0.0107456	-0.731097	-1.23937	-0.166478				0.0465304	0.660153	1.08036	1016.33	0.0922183	0.55399	1.01422	930	0.0456879	0.627658	1.09809	785.667
1983	Tb427_100083400	Tb427_100083400		Rab-GTPase-TBC domain containing protein, putative	60.199	1	5.3	3	0	18.859				0.362685	0.301135	1.00478	683.667	0.123281	0.371664	0.959226	722.333	-0.239404	0.574667	1.00687	776	0.100045	0.841801	0.14621	0.894203	-0.523148	-0.00121221	0.794158	-1.36495	-0.147422				-0.22854	0.632117	1.069	993	0.342987	0.413846	0.92932	819	0.571528	0.98895	1.04865	240
1145	Tb427_070029600	Tb427_070029600		Rer1 family, putative	21.303	1	11.5	2	0	4.6106				0.360376	0.319866	1.01281	699	-1.01193	0.990125	1.04503	1457.33	-1.37231	0.0570935	0.579586	1283	2.89161	-2.33098	0.520495	-0.0229863	-2.93938	-0.0734326	-2.9146	-0.608408	-0.593927				-0.356334	0.579085	1.05798	950	0.197679	0.156995	0.719663	580	0.554013	0.952919	1.05523	388.667
629	Tb427_030044500	Tb427_030044500		hypothetical protein, conserved	61.921	1	8.2	4	0	31.893				0.356118	0.374245	1.07156	742.333	-0.0807889	0.354576	0.968865	731.667	-0.436907	0.39766	0.954269	916.667	-0.02312	0.571998	0.519477	0.0351314	-0.3726	0.0951022	0.0582514	-0.944598	-0.424375				0.0527231	0.737894	1.08363	1084.67	0.0867228	0.617066	1.04553	980.667	0.0339997	0.491968	1.08416	894
2557	Tb427_110121100	Tb427_110121100		COG (conserved oligomeric Golgi) complex component, COG2/Domain of unknown function (DUF3510), putative	99.171	1	1.1	1	0	5.6165				0.345257	0.401592	1.10093	757	0.379865	0.0617449	0.533107	378.333	0.0346078	0.899947	1.0534	487.667	0.0761874	0.816191	0.143392	0.0797766	1.01032	0.0495007	0.00358918	0.194125	-0.0938911
1742	Tb427_100018900;Tb427_090088600	Tb427_100018900;Tb427_090088600		Ribosomal protein L36e, putative ;Ribosomal protein L36e, putative	12.375	2	11	2	0	19.039				0.342693	0.452399	1.03946	801	-0.594727	0.693206	1.07213	986	-0.93742	0.384612	0.952996	924.667	-0.297455	1.01341	0.312124	-0.0824264	-1.80369	0.101935	0.215029	-2.8171	-0.210189				0.246941	0.318678	1.03731	740.333	0.328905	0.0750939	0.54153	453.667	0.081964	0.62847	1.09735	785
555	Tb427_100032800;Tb427_030013400	Tb427_100032800;Tb427_030013400		S25 ribosomal protein, putative ;S25 ribosomal protein, putative	12.56	2	15.9	2	0	3.6171				0.340092	0.232929	0.92018	610.333	0.405736	0.198561	0.884546	594	0.0656444	0.881497	1.063	499.333	0.0831376	0.575937	0.361201	-0.27496	0.973671	0.518498	-0.358097	0.397733	0.157297				0.879188	0.146151	0.687722	566.333	0.424286	0.0629002	0.518999	427.667	-0.454902	0.295321	0.920737	1055
2691	Tb427_110164800	Tb427_110164800		hypothetical protein, conserved	121.96	1	3.4	2	0.00084638	2.3843				0.339229	0.597533	1.06137	937	-0.110922	0.301538	0.992292	772.667	-0.450151	0.626185	1.03031	741	0.0689011	0.847326	0.101461	0.0784072	-0.443347	0.0321746	0.00950608	-1.29067	-0.0692859
2231	Tb427_110009700	Tb427_110009700		Scd6-like Sm domain containing protein, putative	31.292	1	20.7	5	0	240.73				0.338915	0.291127	0.989122	676	-0.594384	0.904548	1.03704	1214	-0.933299	0.0672924	0.596374	1262	0.403973	-0.0884494	0.701221	-1.03475	-0.752939	0.00453174	-1.43872	-0.664489	-0.696689				0.734942	0.293058	1.0154	718	1.61843	0.0898854	0.563451	481.667	0.883484	0.897626	1.05526	503.333
2167	Tb427_110053300;Tb427_100154100	Tb427_110053300;Tb427_100154100		Ribosomal protein L22p/L17e, putative ;Ribosomal protein L22p/L17e, putative	19.105	2	33.1	5	0	82.467				0.338639	0.832736	1.04248	1116	0.0563145	0.247221	0.974343	637.333	-0.282324	0.813518	1.05468	579.667	-0.247274	1.71981	-0.45662	0.0304408	-0.246045	0.384548	0.277714	-1.96586	0.841168
2738	Tb427_110182400;Tb427_050015800	Tb427_110182400;Tb427_050015800		Ribosomal Proteins L2, RNA binding domain/Ribosomal Proteins L2, C-terminal domain containing protein, putative ;Ribosomal Proteins L2, RNA binding domain/Ribosomal Proteins L2, C-terminal domain containing protein, putative	28.314	2	16.2	5	0	9.3164				0.336088	0.363521	1.05895	738.333	-0.174503	0.50291	1.01613	841.667	-0.510591	0.114506	0.764132	1153.33	-0.0687932	0.498187	0.578871	-0.106368	-0.633795	0.216652	-0.0375743	-1.13198	-0.362219
801	Tb427_040051000	Tb427_040051000		hypothetical protein, conserved	46.145	1	3.3	1	0.0024223	2.0882				0.333396	0.314533	1.00928	701.333	-0.0945303	0.390689	0.966624	791	-0.427927	0.419596	0.942123	895	0.683127	0.169469	0.147593	0.0792805	-0.373616	0.0107448	-0.603846	-0.543086	-0.136848
564	Tb427_030017800	Tb427_030017800		hypothetical protein, conserved	36.143	1	10.7	2	0	6.4902				0.333244	0.308824	1.00638	690	0.011301	0.531989	1.03614	859	-0.321943	0.295915	0.993302	994.667	0.679902	0.150909	0.16892	0.627897	-0.57155	-0.0224437	-0.0520054	-0.722459	-0.191364				0.502381	0.723329	1.08377	1071.33	1.76314	0.0367766	0.429222	357.667	1.26076	0.998868	1.01141	112.667
985	Tb427_060028500;Tb427_060027900;Tb427_060027300	Tb427_060028500;Tb427_060027900;Tb427_060027300		pfkB family carbohydrate kinase, putative ;pfkB family carbohydrate kinase, putative ;pfkB family carbohydrate kinase, putative	38.016	3	23.5	8	0	17.953				0.327768	0.367801	1.06586	735.667	0.00347175	0.297919	0.998029	682.667	-0.324296	0.362239	0.963096	944.667	-0.296904	0.717525	0.562682	-1.01355	0.854646	0.169322	-0.71665	0.137121	-0.39336				0.475587	0.439299	0.999123	839.333	0.94789	0.216242	0.790955	645.667	0.472304	0.912704	1.05002	477.333
2575	Tb427_110127000	Tb427_110127000		hypothetical protein, conserved	108.89	1	5.5	4	0	7.9522				0.326568	0.497985	1.01475	832	-0.208057	0.816388	1.00033	1094	-0.534625	0.299124	0.992143	996.333	0.938179	-0.119103	0.160628	0.0727028	-0.680783	-0.0160893	-0.865476	-0.56168	-0.176718				0.0507847	0.714809	1.08475	1063.67	0.0886602	0.601465	1.04608	968	0.0378755	0.50465	1.07732	884
1350	Tb427_080022700	Tb427_080022700		WD domain, G-beta repeat/UTP15 C terminal, putative	53.312	1	15.3	6	0	60.844				0.324568	0.550717	1.03298	908	-0.555621	0.639894	1.04263	954	-0.880189	0.415192	0.946185	877	-1.04085	1.85437	0.160179	-4.07069	2.40318	0.00064656	-3.02984	0.548808	-0.159533				0.0567237	0.802995	1.08908	1149	0.080618	0.6538	1.04584	1011	0.0238942	0.605995	1.09141	803.333
2162	Tb427_100153000	Tb427_100153000		hypothetical protein, conserved	186.7	1	4.1	5	0	16.998				0.322128	0.510074	1.01349	840.333	0.511424	0.14939	0.799452	542.333	0.189296	0.881972	1.06052	492.333	0.559451	0.350788	0.0561464	0.0744795	1.41984	0.0399539	-0.484971	1.06905	-0.0161924				0.143452	0.897218	1.0597	1271	0.0215947	0.909366	1.08561	1291.67	-0.121857	0.811326	1.0733	617
1897	Tb427_100053800	Tb427_100053800		hypothetical protein, conserved	23.278	1	7.9	2	0.00044053	2.7514				0.320205	0.299526	1.00341	684.667	-0.341451	0.624463	1.06732	933	-0.661657	0.0599155	0.586892	1279	0.428455	-0.0256137	0.557774	0.0329759	-1.11968	0.0623503	-0.395479	-1.09407	-0.495424				0.14933	0.477602	1.02451	869.667	0.888836	0.2752	0.852016	702	0.739506	0.954597	1.05314	384
925	Tb427_050051200	Tb427_050051200		Plus-3 domain/Calcineurin-like phosphoesterase, putative	71.356	1	7.9	5	0	16.202				0.318813	0.522603	1.02023	849	-1.4962	0.973098	1.04685	1352	-1.81501	0.0469473	0.542323	1303.67	1.99846	-1.19157	0.149548	-0.574574	-3.91221	-0.00182139	-2.57303	-2.72064	-0.15137				-0.797933	0.927525	1.04075	1326.33	-0.660994	0.877722	1.09499	1241	0.136939	0.837802	1.05633	586.667
1006	Tb427_060036000	Tb427_060036000		hypothetical protein, conserved	179.21	1	3.4	4	0	38.121				0.317642	0.632628	1.06712	963.667	-1.09272	0.925624	1.04195	1189	-1.41037	0.201564	0.905148	1029.67	0.0623211	-2.89788	3.78848	0.0292464	-3.31322	0.00579379	-0.0330747	-0.415336	-3.78269
1738	Tb427_090085800	Tb427_090085800		Protein kinase domain/Protein tyrosine kinase, putative	41.017	1	14.9	3	0	8.8337				0.317297	0.310044	1.0084	695.667	0.0916683	0.512312	1.02892	831.667	-0.225628	0.517682	0.964536	819	0.100699	0.706307	0.144884	0.0734974	0.207057	-0.00554958	-0.0272015	-0.49925	-0.150434				0.383099	0.560282	1.04957	935	0.378853	0.46073	0.94599	856.333	-0.00424596	0.409283	1.02988	959.667
1290	Tb427_070081900;Tb427_070081800	Tb427_070081900;Tb427_070081800		ATP synthase alpha/beta family, nucleotide-binding domain/ATP synthase alpha/beta chain, C terminal domain containing protein, putative ;ATP synthase alpha/beta family, nucleotide-binding domain/ATP synthase alpha/beta chain, C terminal domain containing p	63.502	2	39.2	25	0	323.31				0.316731	0.472032	1.02152	821.667	0.355856	0.495746	1.01142	864	0.0391243	0.854461	1.05392	533.333	-0.410396	1.09711	0.263475	-0.251824	1.30367	0.015725	0.158572	0.206551	-0.24775				2.1684	0.0144962	0.191913	262.333	0.648965	0.177016	0.751261	603.667	-1.51944	0.00782576	0.14769	1561.33
939	Tb427_060011900	Tb427_060011900		NOT2 / NOT3 / NOT5 family, putative	37.382	1	10.6	3	0	76.295				0.316593	0.668964	1.00675	968	0.732926	0.012855	0.195747	237	0.416333	0.811911	1.05504	581.333	-0.298496	-0.541439	1.78971	0.53327	0.61742	1.04809	0.831766	1.15886	-0.741626				0.671233	0.146151	0.685903	566.333	0.923294	0.0488004	0.494697	393	0.252061	0.787031	1.08653	642.667
888	Tb427_050035000	Tb427_050035000		Dpy-30 motif containing protein, putative	57.556	1	4.1	2	0	3.0186				0.311733	0.288744	0.991077	659	0.426072	0.272665	0.982179	665.667	0.114339	0.8894	1.05881	480.667	0.0979709	0.673825	0.163403	0.264562	1.03719	-0.0235388	0.166591	0.363367	-0.186941				0.0421061	0.619108	1.07256	982.333	0.09709	0.494081	0.972808	882.667	0.054984	0.765301	1.08611	664.333
1345	Tb427_080021500	Tb427_080021500		hypothetical protein, conserved	67.528	1	13.6	6	0	122.15				0.311639	0.674358	0.997835	975.333	-0.490595	0.723837	1.07771	1046	-0.802234	0.599283	1.01908	759.667	0.0443064	0.780262	0.110349	0.0751717	-1.57246	0.0255013	0.0308652	-2.35272	-0.0848478				2.27972	0.0409383	0.357756	370.667	0.123896	0.706565	1.04979	1056.33	-2.15583	0.00457138	0.11422	1596.33
1370	Tb427_080031400	Tb427_080031400		EF-hand domain pair, putative	40.434	1	4.9	2	0.00164	2.1886				0.311478	0.374676	1.07096	752.667	-0.0733869	0.235102	0.9535	665.667	-0.384865	0.47695	0.933284	850.333	0.084295	0.703048	0.147091	0.0799158	-0.327595	0.0275186	-0.00437921	-1.03064	-0.119573
2017	Tb427_100099600	Tb427_100099600		Tir chaperone protein (CesT) family, putative	39.789	1	6.3	2	0	3.3902				0.309505	0.29272	0.992521	674.333	0.211542	0.369946	0.959225	877	-0.0979624	0.636052	1.03235	760	0.0967061	0.665493	0.166315	0.080103	0.577017	-0.0224934	-0.0166032	-0.088476	-0.188808
2050	Tb427_100110600	Tb427_100110600		Pyridine nucleotide-disulphide oxidoreductase/Pyridine nucleotide-disulphide oxidoreductase, dimerisation domain containing protein, putative	53.142	1	4.5	2	0	4.9369				0.307925	0.366087	1.06273	730.333	-0.0796575	0.26726	0.979564	623.667	-0.387583	0.458638	0.918922	868.667	0.0858149	0.689786	0.148175	0.0804195	-0.344282	0.0248899	-0.00539536	-1.03407	-0.123285				0.0606562	0.418002	0.998029	822.333	0.129719	0.29759	0.876951	722	0.0690623	0.502537	1.07799	885.667
2489	Tb427_110090200	Tb427_110090200		hypothetical protein, conserved	19.362	1	8.2	1	0	58.228				0.306599	0.284	0.988981	665.667	-0.116231	0.387648	0.972022	781	-0.42283	0.366516	0.960741	945.333	0.545302	0.227835	0.146661	0.0800073	-0.442187	0.0134874	-0.465295	-0.670022	-0.133174				0.933719	0.0985534	0.571352	496.667	0.326993	0.29759	0.875497	722	-0.606726	0.115749	0.591753	1251
1935	Tb427_100064800	Tb427_100064800		Zinc knuckle, putative	21.836	1	16.4	2	0	4.2352				0.306512	0.450618	1.04396	800	-0.0691246	0.678899	1.05782	979.667	-0.375637	0.3072	1.00109	991.667	-0.325148	0.898226	0.346459	-0.327963	0.120774	-0.000184055	-0.00281555	-0.777452	-0.346643				0.73314	0.10546	0.584643	508	1.00093	0.0409383	0.462577	370.667	0.267785	0.468317	1.08036	912.667
1638	Tb427_090056000	Tb427_090056000		Microtubule binding/Kinesin motor domain containing protein, putative	53.501	1	7.3	3	0	5.2778				0.304593	0.297919	1.00405	682.667	0.745311	0.0726466	0.608415	513.333	0.440717	0.418274	0.945491	899.333	0.658846	-0.77923	1.03416	0.0771213	2.11672	0.0420926	-0.581725	2.89595	-0.992071				0.0531567	0.875183	1.07893	1237.33	0.053342	0.801116	1.09913	1147	0.000185293	0.728098	1.10681	699.333
2240	Tb427_110013200	Tb427_110013200		RIO1 family/Lipopolysaccharide kinase (Kdo/WaaP) family, putative	27.013	1	5.3	1	0.0081301	1.7766				0.303871	0.314942	1.00673	694.667	-0.150122	0.580845	1.06562	901	-0.453994	0.228256	0.908143	1055	0.589047	0.141115	0.181452	0.140487	-0.568143	-0.0227118	-0.44856	-0.709258	-0.204163
900	Tb427_050038500	Tb427_050038500		hypothetical protein, conserved	27.92	1	9.5	2	0	118.11				0.303778	0.751291	1.03318	993	1.8155	0.0828737	0.636759	217.333	1.51172	0.996294	1.01323	149.667	0.0554807	0.803469	0.0523828	0.0709904	5.31932	0.0561894	0.0155097	4.51585	0.00380653				0.101512	0.387026	1.00085	797.333	0.167079	0.192043	0.755396	620.333	0.065567	0.400598	1.03444	966.667
1765	Tb427_100007300	Tb427_100007300		DUF2407 ubiquitin-like domain/Ubiquitin-2 like Rad60 SUMO-like, putative	16.343	1	17.4	2	0	26.058				0.303761	0.375107	1.07036	744.667	-0.32262	0.604085	1.07643	913.333	-0.62638	0.239476	0.935016	1044.33	0.00841053	0.352657	0.550215	0.0332447	-1.0659	0.0647975	0.0248342	-1.41856	-0.485417				0.0819163	0.643004	1.07006	1002	-0.130236	0.927525	1.07756	1326.33	-0.212152	0.383752	1.02372	980.333
945	Tb427_060014500	Tb427_060014500		Proteasomal ATPase OB C-terminal domain/AAA domain (dynein-related subfamily)/AAA domain (Cdc48 subfamily)/ATPase family associated with various cellular activities (AAA)/AAA+ lid domain containing protein, putative	44.859	1	12.9	4	0	38.08				0.30328	0.412553	1.0664	769.667	0.390697	0.0235154	0.287506	289.667	0.087417	0.817022	1.05351	575.667	-0.488667	0.930851	0.467657	0.325607	0.640285	0.2062	0.814274	-0.290566	-0.261457				0.0253122	0.886229	1.07169	1253.67	0.256153	0.665682	1.03499	1021	0.23084	0.932734	1.05326	437.667
2660	Tb427_110154600	Tb427_110154600		hypothetical protein, conserved	22.121	1	6.6	1	0	15.738				0.302069	0.311674	1.00783	731.667	0.351134	0.215908	0.920219	616.667	0.0490657	0.640746	1.03197	720.667	0.587527	0.174414	0.144265	0.224067	0.839304	-0.00996804	-0.36346	0.66489	-0.154233
2404	Tb427_110062100	Tb427_110062100		hypothetical protein, conserved	191.32	1	0.8	1	0	10.234				0.301336	0.642875	1.0609	955	-0.0455026	0.1792	0.84791	682.333	-0.346839	0.722667	1.04984	683.667	0.0677072	0.745862	0.0904391	0.079431	-0.248813	0.0328736	0.0117238	-0.994674	-0.0575655
2238	Tb427_110012700	Tb427_110012700		Prefoldin subunit, putative	14.186	1	9.7	2	0	4.8409				0.298657	0.557831	1.04166	884.667	0.850939	0.0156916	0.22087	242.667	0.552282	0.904342	1.04901	459.667	0.659058	0.130171	0.106742	0.537172	1.96274	0.0529018	-0.121885	1.83257	-0.0538401
588	Tb427_030027200	Tb427_030027200		TatD related DNase, putative	78.802	1	1.6	1	0	44.079				0.297357	0.615388	1.07261	922.333	-0.00621796	0.399406	0.97098	758.667	-0.303575	0.722667	1.05075	666.667	0.697036	0.107055	0.0879798	0.0135069	-0.0661834	0.0340226	-0.683529	-0.173238	-0.0539572				-0.403704	0.934715	1.04092	1341.67	-0.318327	0.87495	1.09693	1237	0.0853764	0.764616	1.08775	665
608	Tb427_030037700	Tb427_030037700		DEK C terminal domain/HMG-box domain/HMG (high mobility group) box, putative	30.866	1	12.9	3	0	5.2589				0.296682	0.507388	1.01055	843	-0.560525	0.91806	1.03972	1217	-0.857206	0.178575	0.898239	1103.33	1.79789	-1.06751	0.159661	0.0713648	-1.73439	-0.0185446	-1.72653	-0.666884	-0.178205
412	Tb427_010019900	Tb427_010019900		3 exoribonuclease family, domain 1, putative	42.71	1	9.3	3	0	69.732				0.296575	0.302748	1.00218	685	0.205643	0.301538	0.996206	671.333	-0.0909325	0.337293	1.01248	963.667	2.27891	-1.97232	0.583141	0.455894	0.181242	-0.0202085	-1.82301	2.15357	-0.60335				-0.544261	0.918958	1.04368	1309.33	-0.740856	0.752823	1.07615	1098.67	-0.196595	0.546426	1.07946	851
1844	Tb427_100033500;Tb427_100033400;Tb427_100033300	Tb427_100033500;Tb427_100033400;Tb427_100033300	Enolase	Enolase, N-terminal domain/Enolase, C-terminal TIM barrel domain containing protein, putative ;Enolase, N-terminal domain/Enolase, C-terminal TIM barrel domain containing protein, putative ;Enolase, N-terminal domain/Enolase, C-terminal TIM barrel domain c	46.592	3	31.2	12	0	323.31				0.296458	0.681778	0.995622	977	-0.923019	0.932708	1.04431	1262.67	-1.21948	0.188734	0.888002	1093.67	-1.30372	-0.349487	2.54258	-2.54367	-0.12769	-0.0976995	-1.23995	0.221797	-2.64028				-0.289473	0.733197	1.08391	1080.33	-1.09968	0.99756	1.01647	1629.67	-0.810202	0.250696	0.870323	1095.67
1105	Tb427_070016200	Tb427_070016200		hypothetical protein, conserved	118.12	1	1.1	1	0	6.5207				0.294453	0.778843	1.04032	1061.33	0.195867	0.144722	0.794785	545	-0.0985855	0.962585	1.03288	339	0.0121138	0.795735	0.07551	0.0768642	0.469783	0.0409549	0.0647504	-0.325952	-0.034555
2126	Tb427_100140700	Tb427_100140700		Elongation factor Tu GTP binding domain/Elongation factor Tu C-terminal domain containing protein, putative	51.849	1	41.9	21	0	163.86				0.291963	0.488583	1.01788	825	-0.596424	0.954826	1.04737	1284	-0.888387	0.374245	0.954126	930.667	2.43234	-1.72909	0.172636	-0.544287	-1.23373	-0.0112502	-2.97663	0.495356	-0.183886				1.10713	0.100351	0.576127	499.667	1.79318	0.00436936	0.129188	176	0.686051	0.7831	1.08958	646.667
2425	Tb427_110068200	Tb427_110068200		hypothetical protein, conserved	53.281	1	13.1	3	0	73.07				0.289713	0.472479	1.02116	817.667	-1.07468	0.9694	1.04961	1346.33	-1.36439	0.149946	0.845654	1134	3.25263	-2.56538	0.181887	-0.0750678	-3.13337	-0.0155976	-3.3277	-0.567982	-0.197485
849	Tb427_050020900	Tb427_050020900		hypothetical protein, conserved	35.307	1	22.5	6	0	10.176				0.289694	0.578199	1.0573	897.667	0.925946	0.594469	1.07299	903	0.636251	0.95004	1.02931	373.667	-1.34893	2.0701	0.147921	-1.08549	3.87695	-0.0136201	0.263447	1.80685	-0.161541				-0.620938	0.728098	1.08542	1075.67	-1.10966	0.941833	1.07794	1358	-0.488723	0.502114	1.08101	886
1923	Tb427_100061800	Tb427_100061800		Cell division protein 48 (CDC48), N-terminal domain/Cell division protein 48 (CDC48), domain 2/Holliday junction DNA helicase RuvB P-loop domain/AAA domain (Cdc48 subfamily)/ATPase family associated with various cellular activities (AAA)/AAA+ lid domain co	85.803	1	10	8	0	24.6				0.287802	0.471138	1.02355	818.667	0.322623	0.103491	0.707538	545	0.0348209	0.818287	1.0519	572	0.570086	0.199719	0.0935998	0.0788381	0.853247	0.0357833	-0.491248	0.653527	-0.0578165				0.338877	0.298727	1.01912	723	-0.35308	0.459045	0.946915	855	-0.691957	0.0321484	0.256897	1433
552	Tb427_030012700	Tb427_030012700		hypothetical protein, conserved	46.153	1	13.2	4	0	12.156				0.287097	0.685467	0.996665	1019	0.44233	0.075427	0.616294	519.333	0.155234	0.974489	1.0357	280.333	0.0677147	0.731709	0.061866	0.0780431	1.20124	0.0477037	0.0103283	0.469535	-0.0141623				-0.173404	0.986265	1.03897	1517	1.52798	0.421748	0.930574	825.333	1.70139	0.996313	1.03059	166.667
1426	Tb427_080058100	Tb427_080058100		hypothetical protein, conserved	28.693	1	8.6	2	0.0047114	1.8596				0.286852	0.563601	1.04313	886	-0.177779	0.398969	0.971328	764.667	-0.46463	0.461315	0.919883	866	0.169771	0.843567	-0.152783	-0.309398	-0.306153	0.0822141	-0.479169	-1.14972	0.234997				0.0445159	0.64019	1.07141	999.667	0.0945595	0.519864	0.986352	903	0.0500436	0.699755	1.1054	724.667
2659	Tb427_110154200	Tb427_110154200		Cytochrome b5-like Heme/Steroid binding domain containing protein, putative	12.888	1	23.5	3	0	159.22				0.286008	0.564931	1.04214	887.333	-0.179087	0.401592	0.970658	765	-0.465095	0.460868	0.921187	867	0.168802	0.836389	-0.147167	-0.308308	-0.313937	0.0849848	-0.47711	-1.15033	0.232152				1.09603	0.266078	0.95745	693.667	1.45157	0.00573474	0.139362	192.667	0.355535	0.540112	1.08267	856
1152	Tb427_070031300	Tb427_070031300		hypothetical protein, conserved	76.139	1	5.9	3	0	159.56				0.286	0.565374	1.04181	880	-0.736365	0.928548	1.04104	1222.33	-1.02237	0.295915	0.991316	996	0.0707648	-2.72833	3.51556	-0.478171	-1.744	0.0130714	-0.548936	0.984333	-3.50249
1556	Tb427_090027000	Tb427_090027000		DEAD/DEAH box helicase/Helicase conserved C-terminal domain containing protein, putative	45.361	1	15.1	5	0	110.48				0.284492	0.381149	1.07842	747.333	0.215626	0.241677	0.963831	634.333	-0.0688657	0.863799	1.05533	535.667	-0.270859	0.568139	0.556195	-0.207103	0.460047	0.393934	0.0637557	-0.108092	-0.162261				-0.334594	0.889904	1.06885	1259.33	-0.558713	0.872609	1.09944	1233.67	-0.224119	0.206822	0.80638	1139
972	Tb427_060023500	Tb427_060023500		hypothetical protein, conserved	42.35	1	20.5	7	0	161.07				0.284073	0.560051	1.04116	896.333	1.85709	0.00380087	0.102685	182	1.57302	0.998008	1.00885	136	0.615535	0.129649	0.107034	1.59382	3.92001	0.0574349	0.978286	3.79036	-0.0495988				0.260395	0.673141	1.07581	1027.33	1.13681	0.0721515	0.537801	447.667	0.876413	0.996998	1.02532	155.667
2191	Tb427_100161600	Tb427_100161600		Tubulin binding cofactor C, putative	181.83	1	3.3	4	0	4.9174				0.277761	0.799774	1.0417	1086	-0.100885	0.497537	1.01138	840.333	-0.378646	0.632628	1.0328	697	-0.0262874	0.792474	0.0670972	-0.0234529	-0.311045	0.031844	0.00283449	-1.10352	-0.0352531				0.0423614	0.910859	1.04994	1294.33	0.0191055	0.906136	1.08834	1286	-0.023256	0.830784	1.06566	595
605	Tb427_030034000	Tb427_030034000		35-cyclic nucleotide phosphodiesterase, putative	76.591	1	9.2	6	0	8.6674				0.275315	0.535115	1.02319	859.667	-0.953043	0.952796	1.04858	1356.33	-1.22836	0.258859	0.965678	1058.33	1.8536	-1.17579	0.148134	-1.18481	-1.68087	0.00655548	-3.03841	-0.505083	-0.141579				-0.0943564	0.881354	1.07532	1246.33	-0.799809	0.994729	1.02835	1587.33	-0.705453	0.399772	1.03381	967.333
419	Tb427_010022300	Tb427_010022300		hypothetical protein, conserved	45.017	1	15.7	4	0	12.051				0.273885	0.663543	1.01501	956	0.473343	0.0423594	0.419835	345.333	0.199458	0.978754	1.03238	283.333	1.22706	-0.526343	0.120937	1.30091	0.0723455	0.0467697	0.0738524	0.598688	-0.074167				0.0539906	0.870714	1.08169	1231	0.0563402	0.786705	1.09203	1132	0.0023496	0.724065	1.10827	703
2710	Tb427_110171000	Tb427_110171000		hypothetical protein, conserved	67.133	1	2.6	1	0	35.948				0.272206	0.504701	1.0088	839.333	-0.00564664	0.111739	0.733974	488	-0.277852	0.708873	1.04613	678.667	0.520773	0.220987	0.0748565	0.164163	-0.215457	0.0343538	-0.35661	-0.436444	-0.0405027
942	Tb427_060013300;Tb427_060013200;Tb427_060013000	Tb427_060013300;Tb427_060013200;Tb427_060013000		Cathepsin propeptide inhibitor domain (I29)/Papain family cysteine protease/Protein of unknown function (DUF3586), putative ;Cathepsin propeptide inhibitor domain (I29)/Papain family cysteine protease/Protein of unknown function (DUF3586), putative ;Cathep	48.361	3	10.9	1	0	6.4972				0.271636	0.402467	1.10152	766	-0.229332	0.708873	1.07648	1003.67	-0.500968	0.344008	1.01804	953.667	0.0409878	0.447745	0.326173	0.0803982	-0.739539	-0.0288563	0.0394104	-1.18728	-0.35503				0.223253	0.326859	1.01019	747.333	0.271008	0.0952163	0.582461	491	0.0477553	0.581998	1.08225	822.667
2062	Tb427_100116000	Tb427_100116000		ABC transporter, putative	77.576	1	16.8	11	0	73.915				0.270211	0.314533	1.00735	698	-0.144985	0.346957	0.970206	721.667	-0.415196	0.349069	0.977743	953	1.40009	-1.15747	0.568017	-0.869969	0.279297	0.155718	-2.27006	1.43677	-0.4123				0.215506	0.388666	0.990652	798.667	0.49843	0.175263	0.752827	601.667	0.282924	0.924075	1.05151	455.667
1268	Tb427_070076500	Tb427_070076500		Methyltransferase domain containing protein, putative	28.825	1	15.7	3	0	25.096				0.269847	0.375537	1.06977	746.667	-0.70607	0.989617	1.04581	1452.67	-0.975917	0.0394351	0.520109	1321	1.07269	-0.662142	0.398994	-0.349426	-1.70998	-0.0587993	-1.42211	-1.04784	-0.457794				0.0614289	0.668043	1.07933	1023	1.03784	0.00914043	0.184263	225	0.976416	0.998512	1.01511	123.333
2528	Tb427_110107000	Tb427_110107000		EF-hand domain pair, putative	11.865	1	12.6	1	0	6.5533				0.269447	0.305578	1.00361	705.667	0.80708	0.131558	0.784198	532	0.537633	0.826374	1.05582	556	0.100525	0.555885	0.151929	0.0807968	2.33749	0.00294944	-0.0197284	1.78161	-0.14898				0.421541	0.306346	1.03123	729.667	0.539261	0.150848	0.704222	572.333	0.117719	0.405142	1.03265	963
2608	Tb427_110135200	Tb427_110135200		Leucine Rich repeats (2 copies)/IQ calmodulin-binding motif containing protein, putative	77.501	1	1.3	1	0.0012361	2.2249				0.269317	0.318222	1.01528	709	-0.119625	0.604521	1.07492	947.667	-0.388941	0.302748	0.99432	989.333	0.102138	0.562711	0.143101	0.0757617	-0.427874	-0.00676202	-0.0263761	-0.990585	-0.149863
2388	Tb427_110056800	Tb427_110056800		ThiF family, putative	30.017	1	4	1	0.00083787	2.329				0.268813	0.354151	1.04806	722.333	-0.108349	0.439061	0.983191	818	-0.377163	0.381149	0.954297	940	0.0967655	0.567447	0.142227	0.0789092	-0.408653	0.00469517	-0.0178563	-0.9761	-0.137532
2606	Tb427_110134900;Tb427_110134800	Tb427_110134900;Tb427_110134800		Ribosomal S17, putative ;Ribosomal S17, putative	16.222	2	40.8	6	0	12.584				0.267383	0.335621	1.02212	713.333	0.0345485	0.148559	0.797553	537.667	-0.232835	0.640746	1.03296	731.333	0.189727	-0.790056	1.40248	0.80493	-1.07872	0.377436	0.615203	-0.288664	-1.02504				0.152226	0.480981	1.02679	872.333	0.113803	0.44601	0.936358	844.667	-0.0384232	0.674314	1.1066	746.667
1903	Tb427_100055300	Tb427_100055300		Single-strand binding protein family, putative	18.074	1	23.8	2	0	9.9218				0.264781	0.343587	1.02769	721.333	-0.534758	0.868187	1.02193	1154.67	-0.799539	0.0536574	0.565259	1292	0.972102	-0.705911	0.528151	0.0594016	-1.6714	0.00771945	-0.912701	-0.965485	-0.520431
1582	Tb427_090036400	Tb427_090036400		hypothetical protein, conserved	75.165	1	3.5	2	0	3.8638				0.262108	0.398533	1.09433	761.667	-0.186274	0.73848	1.08031	1047	-0.448382	0.237649	0.93005	1045.67	0.520451	0.0913108	0.174563	0.0771427	-0.6135	-0.0224643	-0.443308	-0.704811	-0.197028				-0.339173	0.896399	1.06156	1269.67	-0.370778	0.861958	1.09692	1219	-0.0316051	0.395651	1.0337	970.667
2268	Tb427_110020300	Tb427_110020300		ARD/ARD family/Eukaryotic protein of unknown function (DUF953), putative	37.518	1	6.9	2	0	24.347				0.261895	0.343166	1.03011	722	0.722728	0.20527	0.895382	605.667	0.460833	0.695636	1.04314	690.667	0.471965	0.168379	0.145343	0.0844171	2.10276	-0.0189966	-0.387547	1.93438	-0.164339				0.0535772	0.749657	1.08033	1095.67	0.0859982	0.630902	1.04405	992	0.0324211	0.485628	1.09328	899
1214	Tb427_070051700	Tb427_070051700		hypothetical protein, conserved	32.746	1	3.6	2	0	4.0008				0.26024	0.39766	1.09733	735.667	0.866656	0.139621	0.792763	506.333	0.606416	0.916751	1.02988	476.333	0.080122	0.552263	0.148336	0.0713896	2.49039	0.0381849	-0.00873239	1.93813	-0.110152				2.86208	0.0251932	0.261361	315.333	1.1998	0.0104605	0.187445	235.333	-1.66228	0.204902	0.804194	1141
1586	Tb427_090038300	Tb427_090038300		RNA recognition motif. (a.k.a. RRM, RBD, or RNP domain), putative	17.565	1	8.8	1	0	4.2404				0.258865	0.395479	1.09673	759.333	-0.236447	0.800107	1.00163	1055.67	-0.495312	0.336039	1.01784	960	0.0590499	0.448463	0.269082	0.0780387	-0.752749	-0.0346306	0.0189888	-1.20121	-0.303713
1263	Tb427_070072800	Tb427_070072800		Protein kinase domain/Protein tyrosine kinase, putative	97.793	1	7.1	5	0	8.8589				0.258839	0.540916	1.02725	914.333	-0.546555	0.744921	1.07011	1169.33	-0.805394	0.510969	0.957353	825.667	0.072094	-2.08362	2.78805	0.0778271	-1.71934	0.00184918	0.00573312	0.364282	-2.7862
1311	Tb427_080010100	Tb427_080010100		RNA recognition motif. (a.k.a. RRM, RBD, or RNP domain), putative	33.944	1	3.4	1	0	16.737				0.258742	0.332284	1.01751	705.333	-0.23046	0.904342	1.03752	1202.33	-0.489202	0.196903	0.898672	1087.33	0.457907	0.145803	0.172517	0.0183073	-0.686303	-0.0233841	-0.439599	-0.832106	-0.195901				0.0403908	0.539691	1.04979	918.667	0.106872	0.408454	0.931359	814.667	0.0664812	0.812846	1.07131	615.333
2690	Tb427_110163900	Tb427_110163900		hypothetical protein, conserved	70.339	1	1.7	1	0	8.3028				0.257274	0.360532	1.05575	723.667	-0.110874	0.4631	1.00089	804	-0.368148	0.381582	0.953954	932.333	0.097119	0.532622	0.14208	0.0782779	-0.414444	0.0035429	-0.0188411	-0.947066	-0.138537				0.348084	0.622371	1.07193	985	-0.113396	0.896193	1.09043	1269.33	-0.46148	0.130959	0.643547	1229
1405	Tb427_080049400	Tb427_080049400		RNA recognition motif. (a.k.a. RRM, RBD, or RNP domain), putative	47.225	1	8.6	3	0	15.969				0.255778	0.488136	1.01949	829	-0.620549	0.776371	1.01595	1063.33	-0.876327	0.354576	0.968865	948	-0.0645981	0.579577	0.252356	0.362315	-2.19786	-0.0260981	0.426914	-2.77744	-0.278455
1823	Tb427_100027400	Tb427_100027400		hypothetical protein, conserved	41.117	1	8.1	3	0	3.8016				0.255672	0.39766	1.09553	741.667	0.744856	0.266108	0.983953	750.333	0.489183	0.815116	1.05349	605.667	0.0971268	0.532972	0.136919	0.0787043	2.17423	-0.0183702	-0.0184225	1.64126	-0.155289
1542	Tb427_090022800	Tb427_090022800		hypothetical protein, conserved	23.978	1	21.8	4	0	5.8594				0.254628	0.26381	0.973306	651.333	-0.250924	0.558719	1.05389	882	-0.505551	0.323162	1.00426	969.667	0.0847127	0.330485	0.348685	-0.191874	-0.817567	0.25667	-0.276587	-1.14805	-0.092015				0.733244	0.129286	0.651571	543.667	0.950043	0.0680386	0.527076	439	0.216799	0.663316	1.10698	756
1188	Tb427_070044000	Tb427_070044000		PQ loop repeat, putative	26.678	1	14.2	3	0	11.552				0.254141	0.26381	0.975455	653.667	-0.252118	0.560495	1.0525	883.333	-0.506259	0.313715	1.00281	979.333	0.083639	0.32246	0.356324	-0.189423	-0.824667	0.257736	-0.273062	-1.14713	-0.0985876				1.15499	0.0739403	0.518459	451.333	0.354144	0.0654358	0.522897	433.333	-0.800848	0.138291	0.66305	1219
427	Tb427_010023900	Tb427_010023900		hypothetical protein, conserved	28.516	1	10.7	2	0	3.4824				0.25323	0.548937	1.03427	862.667	0.508441	0.164882	0.834373	546.667	0.255211	0.56626	1.00157	781.333	0.0301785	0.0233426	0.706169	0.00926653	1.36743	0.148628	-0.0209119	1.34409	-0.557542
1708	Tb427_090076400	Tb427_090076400		Sybindin-like family, putative	16.1	1	6.4	1	0	3.273				0.251006	0.420919	1.05545	778.667	-0.309224	0.619283	1.0727	926.667	-0.56023	0.282426	0.983499	1005	0.0111792	0.244661	0.497179	0.0501945	-1.0233	0.0454355	0.0390153	-1.26796	-0.451743
1762	Tb427_100006300	Tb427_100006300		Proteasome subunit A N-terminal signature/Proteasome subunit, putative	25.354	1	16.5	3	0	7.7188				0.248734	0.415632	1.05642	771	-0.37351	0.798436	1.00103	1075.67	-0.622245	0.310451	1.00001	986.333	0.0349185	0.367574	0.343711	0.0825414	-1.16785	-0.0352195	0.0476229	-1.53543	-0.37893				-0.125868	0.966901	1.04654	1429.33	1.27369	0.361018	0.902037	776	1.39956	0.995351	1.03381	180
2193	Tb427_100161900	Tb427_100161900		hypothetical protein, conserved	11.029	1	41.3	2	0.00087032	2.6149				0.248104	0.277723	0.987657	663.667	-0.262829	0.567589	1.05988	888	-0.510933	0.194595	0.89546	1083.67	0.0753324	0.260475	0.408504	-0.169769	-0.876633	0.257914	-0.245101	-1.13711	-0.15059
2551	Tb427_110119600	Tb427_110119600		hypothetical protein, conserved	63.671	1	14.1	8	0	16.642				0.247703	0.416512	1.05706	777	0.508621	0.156436	0.816292	551.667	0.260918	0.766348	1.05389	641	0.0391134	0.378697	0.325297	0.0335553	1.37804	0.114269	-0.00555813	0.999341	-0.211028				0.0528561	0.739692	1.08268	1086.33	0.0866388	0.62074	1.04676	983.667	0.0337828	0.489854	1.08897	895.667
1521	Tb427_090014800;Tb427_090014900	Tb427_090014800;Tb427_090014900		hypothetical protein, conserved ;hypothetical protein, conserved	86.096	2	32.5	25	0	323.31				0.246879	0.314124	1.0099	695.667	-0.572092	0.609311	1.07771	909.333	-0.818971	0.23692	0.929369	1047.67	2.87237	-2.68288	0.55115	0.0832615	-1.81267	0.0131324	-2.78911	0.870212	-0.538018				-0.195896	0.91948	1.04361	1310.33	-1.30764	0.99522	1.02587	1593.33	-1.11174	0.0302126	0.249289	1440
383	Tb427_010009100	Tb427_010009100		Repair protein Rad1/Rec1/Rad17, putative	33.02	1	4.3	1	0	3.7869				0.246439	0.341905	1.03188	716.333	-0.2016	0.658515	1.04353	949.667	-0.448039	0.272277	0.976583	1017.33	0.100573	0.496418	0.142325	0.0770715	-0.676337	-0.00553434	-0.0235016	-1.17275	-0.147859
2277	Tb427_110022900	Tb427_110022900		Initiation factor 2 subunit family, putative	68.552	1	12.7	6	0	44.01				0.245778	0.306389	1.00431	689.333	-0.82995	0.984432	1.04694	1414.33	-1.07573	0.0617449	0.590987	1275.33	1.05477	-1.51098	1.19355	-0.293305	-2.16837	-0.0281737	-1.34807	-0.657389	-1.22172				-0.17613	0.902041	1.05486	1279	-0.117082	0.828209	1.10719	1177	0.059048	0.630902	1.09513	783
1408	Tb427_080050400	Tb427_080050400		Ataxin 2 SM domain/LsmAD domain containing protein, putative	59.602	1	5.3	2	0	115.76				0.2408	0.678487	0.994284	931	-0.305992	0.654729	1.04544	945.667	-0.546792	0.549382	0.985241	811.333	-0.279531	0.865449	0.136481	-1.99306	1.06599	0.00908983	-1.71353	0.200543	-0.127391				0.095235	0.370313	1.03292	783.667	0.432285	0.0865658	0.556405	475.667	0.33705	0.802995	1.07429	626
1465	Tb427_080072900	Tb427_080072900		hypothetical protein, conserved	69.055	1	12.7	6	0	81.276				0.240438	0.616254	1.07077	915	0.316891	0.527074	1.03499	902	0.0764529	0.896292	1.05428	489	-0.100598	0.676775	0.145135	0.0744053	0.898228	-0.0219617	0.175003	0.221453	-0.167097				0.356583	0.242289	0.889897	671.333	0.192018	0.17731	0.748922	604	-0.164565	0.40804	1.03261	960.667
1924	Tb427_100062000	Tb427_100062000		hypothetical protein, conserved	59.193	1	3.7	2	0	4.7535				0.239177	0.391559	1.0931	752.667	-0.096558	0.304769	0.993166	697.667	-0.335734	0.485898	0.934419	855.333	0.0901835	0.483361	0.143985	0.0815168	-0.39148	0.0202895	-0.00866662	-0.874842	-0.123695
344	Tb427_000427100;Tb427_000196500	Tb427_000427100;Tb427_000196500		hypothetical protein, conserved ;hypothetical protein, conserved	56.199	2	2.3	1	0.0043358	1.8847				0.238831	0.329373	1.01602	706.333	-0.275266	0.576875	1.06534	895.667	-0.514097	0.143638	0.821138	1142	0.0661884	0.198699	0.451606	-0.148866	-0.923769	0.246837	-0.215054	-1.12247	-0.204769
2127	Tb427_100142000	Tb427_100142000		Citrate synthase, C-terminal domain containing protein, putative	53.57	1	8.9	5	0	7.3427				0.23866	0.468011	1.02607	809.667	-0.490322	0.916375	1.03922	1210.33	-0.728982	0.210039	0.902089	1063	0.471107	0.103282	0.141592	-0.82395	-0.636948	-0.0100679	-1.29506	-0.740229	-0.15166				0.37988	0.184738	0.765712	612.333	0.126446	0.322954	0.884138	744	-0.253434	0.220204	0.831153	1125.33
1009	Tb427_060038000	Tb427_060038000		Intraflagellar transport complex B, subunit 20, putative	15.419	1	20	3	0	6.1475				0.237469	0.464885	1.02864	806.333	0.123088	0.247965	0.974979	639	-0.114381	0.510969	0.958425	829	0.018293	0.144677	0.549437	-0.0977857	0.165627	0.301423	-0.116079	0.0209502	-0.248014
1718	Tb427_090080100	Tb427_090080100		HECT-domain (ubiquitin-transferase), putative	212.34	1	0.4	1	0.0098859	1.6941				0.236323	0.675599	0.994401	964.333	-0.051094	0.254326	0.972594	642.667	-0.287417	0.764172	1.05349	636.667	0.0663912	0.557797	0.0847817	0.0767588	-0.262058	0.0320168	0.0103675	-0.819855	-0.0527648				0.358881	0.697472	1.08632	1048.33	0.018673	0.840555	1.10701	1191.67	-0.340208	0.366669	1.01162	994.333
2589	Tb427_110133800;Tb427_110131300	Tb427_110133800;Tb427_110131300		Ribosomal protein S14p/S29e, putative ;Ribosomal protein S14p/S29e, putative	6.7299	2	17.5	1	0	4.1595				0.235016	0.510074	1.01229	853.333	0.421283	0.166368	0.826905	575.667	0.186266	0.62058	1.02816	748.333	0.0585596	0.0500311	0.596458	0.0523424	1.13103	0.0804766	-0.00621724	1.081	-0.515981
1234	Tb427_070059000	Tb427_070059000		hypothetical protein, conserved	82.983	1	1.6	1	0.00084495	2.376				0.226962	0.412553	1.06476	817.333	0.628383	0.103273	0.711864	668.667	0.401421	0.917126	1.02824	483.333	0.0802756	0.453675	0.146936	0.075994	1.7685	0.0406576	-0.00428164	1.31482	-0.106278
1500	Tb427_090006700	Tb427_090006700		hypothetical protein, conserved	9.7592	1	15.3	1	0.00083438	2.2953				0.225968	0.325228	1.01068	695.667	0.437092	0.480081	1.00266	835.333	0.211124	0.576433	1.00786	792.667	0.0923667	0.133892	0.451646	0.0723953	1.2538	-0.0149223	-0.0199714	1.11991	-0.466568
353	Tb427_000368700	Tb427_000368700		Trypanosome variant surface glycoprotein (A-type), putative	48.379	`	1.6	1	0.0012479	2.2656				0.225801	0.478739	1.01633	821.667	-0.290469	0.581285	1.06527	898.667	-0.51627	0.128021	0.788363	1163.67	0.0545842	0.132859	0.489962	-0.124937	-0.972225	0.225756	-0.179521	-1.10508	-0.264205
1905	Tb427_100055500	Tb427_100055500		Protein kinase domain/Protein tyrosine kinase, putative	49.74	1	7.5	3	0	6.4161				0.223336	0.647969	1.05476	931.333	0.95318	0.0165085	0.226654	282	0.729844	0.909603	1.03857	468.667	0.483009	0.0996593	0.0873389	0.0927832	2.70992	0.056841	-0.390226	2.61026	-0.0304979
1526	Tb427_090015600	Tb427_090015600		Domain of unknown function (DUF4460), putative	76.669	1	4.9	3	0	55.259				0.222884	0.627476	1.06703	993.667	0.670715	0.0262875	0.310082	375	0.447831	0.983809	1.02672	253	0.0706074	0.499156	0.0988884	0.0859655	1.8738	0.0523805	0.0153581	1.37464	-0.0465079				0.0712285	0.39195	0.994734	801.333	0.141033	0.254238	0.824529	682.667	0.0698043	0.439299	1.05313	935.667
1976	Tb427_100080700	Tb427_100080700		RNA recognition motif. (a.k.a. RRM, RBD, or RNP domain), putative	13.338	1	17.1	2	0.0091848	1.7281				0.221439	0.201229	0.896434	625	0.452616	0.301135	0.996841	676.667	0.231176	0.604521	1.01664	761.667	0.103784	0.175527	0.385008	0.0804733	1.30041	-0.0230348	-0.0233103	1.12488	-0.408043
1000	Tb427_060032100	Tb427_060032100	SmE	LSM domain containing protein, putative	9.6554	1	24.4	2	0	4.5531				0.220701	0.428428	1.04305	796.333	0.844333	0.00801042	0.152471	205.333	0.623632	0.976726	1.03611	288	0.0388907	0.284278	0.338934	1.01783	1.29503	0.220132	0.978944	1.01075	-0.118802				0.137601	0.365052	1.03286	779.333	0.188912	0.172944	0.753813	599	0.0513104	0.490277	1.08719	895.333
347	Tb427_000562300;Tb427_000206800;Tb427_000604300	Tb427_000562300;Tb427_000206800;Tb427_000604300		Trypanosomal VSG domain containing protein, putative ;Trypanosomal VSG domain/Trypanosome variant surface glycoprotein C-terminal domain containing protein, putative ;Trypanosomal VSG domain/Trypanosome variant surface glycoprotein C-terminal domain contai	23.143	3	3.8	1	0.0098113	1.6482				0.216718	0.535115	1.02436	866	-0.300411	0.583928	1.06313	900.667	-0.517129	0.120656	0.771367	1174	0.0465915	0.094592	0.508971	-0.109636	-0.999758	0.208161	-0.156227	-1.09435	-0.30081
2152	Tb427_100149700;Tb427_100149600	Tb427_100149700;Tb427_100149600	PYK1	Pyruvate kinase, barrel domain/HpcH/HpaI aldolase/citrate lyase family/Pyruvate kinase, alpha/beta domain containing protein, putative ;Pyruvate kinase, barrel domain/HpcH/HpaI aldolase/citrate lyase family/Pyruvate kinase, alpha/beta domain containing pro	54.411	2	12.6	5	0	36.573				0.215229	0.319043	1.01212	695.667	-0.558952	0.927867	1.04098	1234.67	-0.774181	0.153591	0.843494	1132.33	0.162995	0.3377	0.144993	-1.09485	-0.566038	-0.0159715	-1.25784	-0.903739	-0.160964				0.464508	0.584908	1.05988	954.667	-0.27664	0.884251	1.09543	1250.67	-0.741148	0.148487	0.677162	1205.67
1861	Tb427_100040300	Tb427_100040300		Endonuclease/Exonuclease/phosphatase family, putative	99.275	1	12.3	11	0	57.591				0.215205	0.481423	1.01816	821.667	-0.160893	0.636479	1.0401	969.333	-0.376098	0.451509	0.913378	880.333	2.06531	-1.60925	0.189555	0.579003	-1.03972	-0.0219663	-1.4863	0.569532	-0.211522				0.301771	0.537163	1.04717	916.667	-0.0757865	0.830214	1.1082	1179.33	-0.377557	0.313648	0.944671	1039
792	Tb427_040048000	Tb427_040048000		ABC transporter transmembrane region/ABC transporter, putative	193.97	1	2.8	4	0	7.2419				0.21455	0.778138	1.04021	1061.33	-0.0493231	0.176709	0.843269	575.333	-0.263873	0.786173	1.05516	608.333	0.607278	0.0130931	0.023278	0.116649	-0.291689	0.0270711	-0.490629	-0.304782	0.0037931				0.613725	0.794459	1.08664	1140	-0.583395	0.985448	1.04807	1512	-1.19712	0.0444617	0.308106	1394
961	Tb427_060020100	Tb427_060020100		hypothetical protein, conserved	82.407	1	4.1	2	0	23.242				0.214547	0.324815	1.01505	781.333	0.405052	0.447503	0.983685	663	0.190506	0.684239	1.04667	689	0.323057	0.176351	0.144232	0.0732505	1.1513	-0.00938845	-0.249806	0.974945	-0.153621
1930	Tb427_100063300	Tb427_100063300		hypothetical protein, conserved	85.697	1	7.3	5	0	11.021				0.213688	0.55472	1.03816	867	2.55403	0.0014818	0.0827337	112.667	2.34034	0.905982	1.04297	462.667	0.0536144	0.0198198	0.56763	2.27295	5.31535	0.0737772	2.21934	5.29553	-0.493853
924	Tb427_050050800	Tb427_050050800		Biotin-requiring enzyme/e3 binding domain/2-oxoacid dehydrogenases acyltransferase (catalytic domain), putative	47.543	1	16.2	8	0	73.233				0.213145	0.460422	1.03379	805	0.301957	0.229689	0.942962	635	0.0888122	0.52305	0.97022	824	1.75101	-1.33292	0.221347	0.111602	0.804525	-0.0102552	-1.6394	2.13744	-0.231603				-0.455859	0.966225	1.04645	1427	-0.733493	0.950073	1.07764	1378.67	-0.277634	0.430511	1.05196	942.667
421	Tb427_010022900	Tb427_010022900		Ribosomal_S17 N-terminal/Ribosomal protein S17, putative	20.059	1	33.3	2	0	37.015				0.212613	0.48366	1.01903	825.667	0.117731	0.095041	0.67742	465	-0.0948821	0.452399	0.912974	873.667	0.800363	1.29634	-1.45886	0.510394	-0.565145	0.407945	-0.289969	-1.86148	1.86681				0.0398302	0.56112	1.04892	935.667	0.104051	0.427169	0.935554	829.667	0.0642204	0.833333	1.06355	592
2245	Tb427_110014100	Tb427_110014100		hypothetical protein, conserved	43.75	1	9.1	3	0	13.715				0.210556	0.3072	1.005	706.333	0.339165	0.463546	1.00057	751	0.128609	0.684239	1.04571	678	0.102986	0.376377	0.152304	0.0769082	0.968038	-0.0274516	-0.0260777	0.591662	-0.179756
596	Tb427_030032000	Tb427_030032000		hypothetical protein, conserved	14.652	1	22.1	2	0	4.6838				0.210286	0.45329	1.03724	801	-0.202969	0.197565	0.884817	590.667	-0.413255	0.407285	0.956805	907.333	0.0749067	0.0173586	0.538594	0.274698	-1.09259	0.208988	0.199791	-1.10995	-0.329606				0.187523	0.342225	1.0325	760.333	0.22646	0.13168	0.68105	547	0.0389368	0.559024	1.07912	841
2052	Tb427_100110800	Tb427_100110800		MCM OB domain/MCM P-loop domain/AAA domain (dynein-related subfamily)/MCM AAA-lid domain containing protein, putative	77.592	1	3.7	2	0.00085911	2.515				0.208379	0.674358	0.996076	992	0.910732	0.0240863	0.292352	278	0.702352	0.905574	1.04682	440.333	0.456022	0.0850305	0.0840856	0.0818432	2.60192	0.0484343	-0.374178	2.51689	-0.0356513
1348	Tb427_080022400	Tb427_080022400		ApbE family, putative	78.778	1	7.7	5	0	7.9246				0.208267	0.535115	1.02203	876.333	1.04741	0.0417634	0.418884	276.333	0.839142	0.828208	1.05414	548.667	0.0609925	0.0726796	0.49113	0.0793161	3.02195	0.040962	0.0183236	2.94927	-0.450168				0.0501356	0.891605	1.06872	1262	0.0428866	0.847032	1.10569	1199.67	-0.00724898	0.745051	1.10235	683.667
2742	Tb427_110185000	Tb427_110185000		Roadblock/LC7 domain containing protein, putative	10.913	1	22.4	2	0	4.9557				0.20814	0.563601	1.04198	885.667	-0.309894	0.589204	1.06809	904.667	-0.518034	0.118979	0.769457	1176.33	0.0389184	0.0630788	0.522424	-0.0957747	-1.02364	0.189736	-0.134693	-1.08672	-0.332689
1941	Tb427_100066800;Tb427_100066700;Tb427_100066600	Tb427_100066800;Tb427_100066700;Tb427_100066600		Ras of Complex, Roc, domain of DAPkinase/Ras family, putative ;Ras of Complex, Roc, domain of DAPkinase/Ras family, putative ;Ras of Complex, Roc, domain of DAPkinase/Ras family, putative	39.644	3	17.2	5	0	8.5949				0.206937	0.429312	1.04217	783.333	0.165073	0.234014	0.951393	617.667	-0.0418639	0.759425	1.05476	640.667	0.0366527	0.223282	0.360876	0.048644	0.377163	0.0694116	0.0119914	0.153881	-0.291464
1254	Tb427_070068200	Tb427_070068200		hypothetical protein, conserved	48.917	1	4.5	2	0.0024145	2.0608				0.203854	0.7981	1.04195	1092	1.35367	0.112197	0.731247	494.333	1.14982	0.986373	1.02429	210.333	0.057492	0.545344	0.00872674	0.0579509	3.95036	0.052697	0.000458932	3.40502	0.0439703
2263	Tb427_110018700	Tb427_110018700		hypothetical protein, conserved	94.724	1	7.3	7	0	41.012				0.200653	0.577757	1.05764	917	-0.299382	0.759425	1.03925	1028.33	-0.500035	0.447058	0.916552	861	-0.100932	0.533106	0.169784	-2.2049	1.3241	-0.0173444	-2.10397	0.79099	-0.187128				-0.387196	0.863197	1.08143	1220.67	-0.220506	0.771762	1.08659	1117	0.16669	0.413015	1.03634	956.667
2079	Tb427_100124800	Tb427_100124800		CW-type Zinc Finger, putative	83.65	1	1.9	1	0	10.295				0.200341	0.338968	1.02671	715.333	0.194571	0.128271	0.781288	544.667	-0.00577038	0.546265	0.985984	804.667	0.202952	0.0996414	0.29843	0.0784684	0.469111	0.0361321	-0.124484	0.36947	-0.262297
2255	Tb427_110016500	Tb427_110016500		hypothetical protein, conserved	66.824	1	2.1	1	0	3.3492				0.199726	0.48724	1.02016	831.333	0.197867	0.078458	0.619892	488.333	-0.00185912	0.927353	1.01924	462.333	0.314893	0.183373	0.100913	0.322006	0.236932	0.0346632	0.00711365	0.0535592	-0.0662502				0.0568988	0.841101	1.08834	1192.33	0.0713076	0.701273	1.04719	1051.67	0.0144088	0.675486	1.10443	745.667
1455	Tb427_080070100	Tb427_080070100		RNA recognition motif. (a.k.a. RRM, RBD, or RNP domain), putative	20.508	1	10.8	2	0	3.7079				0.199696	0.608441	1.06716	908	-0.580564	0.872729	1.02225	1167.33	-0.78026	0.119456	0.769574	1172	0.0121284	0.0424403	0.544518	0.0132733	-1.77509	0.0201214	0.00114491	-1.81753	-0.524396				0.174595	0.349788	1.03593	766.667	0.214936	0.14512	0.697678	565	0.0403417	0.554829	1.08399	844.333
866	Tb427_050027700	Tb427_050027700		Calcineurin-like phosphoesterase/Lariat debranching enzyme, C-terminal domain containing protein, putative	57.023	1	1.7	1	0.0035899	1.9659				0.19966	0.299928	1.00275	683.667	-0.161983	0.776725	1.01562	1060	-0.361643	0.257723	0.963584	1028	0.121879	0.320729	0.156373	0.0749529	-0.539579	-0.0213235	-0.0469259	-0.860307	-0.177696
2093	Tb427_100129500	Tb427_100129500		Ribulose-phosphate 3 epimerase family, putative	26.397	1	10.6	3	0	20.236				0.198166	0.592715	1.05842	907.333	-0.321236	0.596658	1.07347	910	-0.519402	0.114971	0.764194	1180.67	0.0298245	0.0313952	0.533279	-0.0793947	-1.0505	0.166187	-0.109219	-1.08189	-0.367092				0.0671377	0.400185	0.991519	808	0.136693	0.272633	0.848511	699.667	0.0695551	0.464522	1.0744	915.667
1551	Tb427_090025200	Tb427_090025200		Tricarboxylate carrier, putative	35.625	1	27.8	8	0	58.427				0.197332	0.363093	1.05955	726.667	-0.14953	0.71086	1.07463	992.667	-0.346862	0.325228	1.00324	972.333	0.101518	0.349435	0.141044	0.0747486	-0.513117	-0.0102216	-0.0267695	-0.862552	-0.151265				1.93818	0.0125942	0.178737	250.333	1.21062	0.0127968	0.216205	251.667	-0.727566	0.0296742	0.248312	1442
2607	Tb427_110135100	Tb427_110135100		hypothetical protein, conserved	122.03	1	1.8	2	0.00044267	2.7844				0.1968	0.482318	1.01748	814.333	0.811591	0.0266376	0.312014	338	0.61479	0.846691	1.05365	570.667	0.0674547	0.100265	0.422681	0.0859924	2.30549	0.0432877	0.0185376	2.20523	-0.379394
1544	Tb427_090023100	Tb427_090023100		hypothetical protein, conserved	31.074	1	4.2	1	0	3.7737				0.196381	0.369517	1.06714	738.333	-0.81102	0.982045	1.04706	1405	-1.0074	0.0653545	0.588542	1266.33	0.169975	0.00818699	0.410982	-1.68244	-0.692693	-0.0579312	-1.85241	-0.70088	-0.468913				0.236289	0.51564	1.03244	899.667	1.42795	0.317902	0.885335	739.667	1.19166	0.952676	1.05562	389.333
543	Tb427_030010500	Tb427_030010500		hypothetical protein, conserved	9.2597	1	11.8	1	0.0088089	1.7312				0.196012	0.598846	1.06032	912.333	-0.323669	0.59972	1.07782	912	-0.519681	0.114506	0.77027	1182.67	0.0279991	0.0253347	0.534701	-0.0757604	-1.05631	0.161061	-0.10376	-1.08164	-0.37364
430	Tb427_010026900	Tb427_010026900	PGI	Phosphoglucose isomerase, putative	67.557	1	12	6	0	88.651				0.195853	0.342746	1.0307	720.333	0.397374	0.127022	0.788006	453	0.201522	0.839815	1.05528	527	0.0871223	0.157658	0.342778	0.078955	-0.473333	1.5865	-0.0081673	-0.630991	1.24372				1.80365	0.00603811	0.124554	196	0.593853	0.330385	0.889383	750.333	-1.2098	0.172079	0.740941	1177
2386	Tb427_110056500	Tb427_110056500		Ubiquitin carboxyl-terminal hydrolase, family 1/Ubiquitin carboxyl-terminal hydrolases, putative	34.599	1	3.6	1	0	23.102				0.195432	0.580404	1.05671	898.667	0.0198458	0.267645	0.976699	655.667	-0.175586	0.672702	1.04622	719.333	0.0144651	0.103013	0.468818	0.0253151	-0.0839632	0.118186	0.01085	-0.186976	-0.350632				0.13248	0.353387	1.04138	769.667	0.775434	0.0590091	0.513148	418.667	0.642954	0.890117	1.05482	515.333
755	Tb427_040031300	Tb427_040031300		hypothetical protein, conserved	68.71	1	12.5	6	0	323.31				0.194983	0.619283	1.06828	920.667	0.895744	0.538239	1.03985	911.333	0.700761	0.95788	1.0318	374	-1.19132	1.63333	0.142934	-0.434498	3.13182	-0.0100956	0.75682	1.49849	-0.15303				0.0561768	0.853849	1.07887	1208.33	0.0663641	0.733197	1.06701	1080.33	0.0101873	0.700514	1.10562	724
1885	Tb427_100047500	Tb427_100047500		hypothetical protein, conserved	77.583	1	3.5	2	0	3.6644				0.189989	0.783047	1.04096	1070.33	1.13543	0.104362	0.710595	486	0.945437	0.932217	1.01923	413	0.536365	0.00834853	0.0252531	0.0718768	3.28692	0.0474777	-0.464488	3.27858	0.0222247
934	Tb427_060009800	Tb427_060009800		Calcineurin-like phosphoesterase, putative	79.193	1	12.5	7	0	94.072				0.18901	0.78444	1.04033	1066.67	0.620344	0.232207	0.948651	625	0.431334	0.817339	1.0523	576.667	-2.08883	-2.22264	4.8785	-0.208225	0.111462	1.9578	1.8806	2.3341	-2.92071				-0.443365	0.932888	1.0415	1337.67	-0.0280538	0.561958	1.02248	936.333	0.415311	0.82907	1.06655	597
594	Tb427_030030900	Tb427_030030900		START domain containing protein, putative	41.285	1	14.9	5	0	117.31				0.186641	0.385479	1.07973	755.667	0.213149	0.526627	1.03655	744.667	0.026508	0.689549	1.04714	659.333	0.100257	0.321056	0.13861	0.0709262	0.578471	-0.00995015	-0.0293313	0.257416	-0.148561				0.0442629	0.496618	1.02204	884.667	1.04123	0.0162203	0.25241	272.333	0.996966	0.997206	1.02435	152
1420	Tb427_080055400;Tb427_080055300;Tb427_080055200;Tb427_080055000	Tb427_080055400;Tb427_080055300;Tb427_080055200;Tb427_080055000		Paraflagellar rod protein, putative ;Paraflagellar rod protein, putative ;Paraflagellar rod protein, putative ;Paraflagellar rod protein, putative	69.596	4	16	12	0	162.84				0.185619	0.64032	1.06192	948.667	-0.0914813	0.369517	0.959598	745.667	-0.2771	0.726559	1.05185	653.333	0.0688082	0.381586	0.106462	0.0761064	-0.379996	0.0294461	0.00729819	-0.761583	-0.0770158				0.494118	0.394417	0.995299	803.333	-1.1346	0.954241	1.07481	1390	-1.62871	0.00294382	0.102399	1620.67
1947	Tb427_100069200	Tb427_100069200		hypothetical protein, conserved	38.757	1	6.8	3	0	4.502				0.18499	0.515892	1.01661	790	0.602352	0.0390935	0.40926	320.667	0.417362	0.848098	1.05383	549.667	0.0624922	0.12062	0.371857	0.0809642	1.68073	0.0453628	0.018472	1.56011	-0.326495				0.0468667	0.665682	1.08341	1021	0.0918642	0.560701	1.02229	935.333	0.0449974	0.61543	1.09836	795.667
2199	Tb427_100162800	Tb427_100162800		Methyltransferase domain containing protein, putative	44.361	1	5.6	2	0.00085948	2.5158				0.183229	0.32647	1.01266	735.333	0.154521	0.525733	1.036	936.667	-0.0287077	0.630483	1.03535	734	0.103012	0.296332	0.150342	0.0756453	0.409375	-0.0214575	-0.0273666	0.113043	-0.171799
2638	Tb427_110147300;Tb427_110147200;Tb427_110147100;Tb427_110147000	Tb427_110147300;Tb427_110147200;Tb427_110147100;Tb427_110147000		EF hand/EF-hand domain/EF-hand domain pair/Cytoskeletal-regulatory complex EF hand, putative ;EF hand/EF-hand domain/EF-hand domain pair/Cytoskeletal-regulatory complex EF hand, putative ;EF hand/EF-hand domain/EF-hand domain pair/Cytoskeletal-regulatory c	16.838	4	11.4	1	0	111.72				0.182376	0.619716	1.06573	927.333	-0.338494	0.609311	1.07658	919	-0.52087	0.108121	0.748355	1193.33	0.0173251	-0.00942378	0.539226	-0.0471364	-1.09341	0.125066	-0.0644615	-1.08399	-0.414161
2235	Tb427_110011700;Tb427_110011500	Tb427_110011700;Tb427_110011500		Dynein light chain type 1, putative ;Dynein light chain type 1, putative	10.429	2	24.4	1	0	12.117				0.181751	0.622307	1.0669	929	-0.339107	0.61018	1.07471	919	-0.520858	0.107674	0.748355	1193.67	0.016935	-0.0108822	0.5392	-0.0455077	-1.09515	0.123339	-0.0624427	-1.08427	-0.415861				0.0861948	0.383752	1.01913	794.667	0.155107	0.207786	0.776028	637	0.0689121	0.398535	1.03363	968.333
1550	Tb427_090024800	Tb427_090024800		AMP-binding enzyme, putative	77.967	1	28.3	1	0	4.941				0.181361	0.508283	1.01113	796	0.398316	0.0882312	0.659764	363.667	0.216954	0.833035	1.05467	564	0.270738	0.143683	0.129663	0.0780539	1.07472	0.0421717	-0.192684	0.931039	-0.0874918				2.30598	0.0185935	0.222871	285	0.0473098	0.602289	1.04444	968.667	-2.25867	0.00273852	0.101211	1624.33
461	Tb427_020012000	Tb427_020012000		hypothetical protein, conserved	39.214	1	7.1	2	0	8.8286				0.181176	0.624893	1.06697	931.333	-0.339711	0.610615	1.07435	920	-0.520886	0.107451	0.749917	1193	0.0166114	-0.0122717	0.539187	-0.0439012	-1.09687	0.121636	-0.0605125	-1.08459	-0.417551
2719	Tb427_110175800	Tb427_110175800		hypothetical protein, conserved	79.923	1	2.7	2	0.0039714	1.9471				0.179769	0.69967	1.01204	950	0.581249	0.0553577	0.495851	320.333	0.40148	0.981361	1.02994	270.667	0.0631791	0.376434	0.0996943	0.0789537	1.61676	0.048033	0.0157747	1.24033	-0.0516612
2262	Tb427_110018200	Tb427_110018200		Glutaredoxin, putative	10.576	1	40	6	0	14.065				0.179729	0.627906	1.06452	935.333	-0.341219	0.612786	1.07366	921	-0.520948	0.107228	0.751495	1195.67	0.0157968	-0.0157368	0.539127	-0.039846	-1.10114	0.117333	-0.0556428	-1.08541	-0.421794				0.935982	0.185642	0.767665	613.333	1.28472	0.654198	1.0446	1011.33	0.34874	0.740409	1.10377	688
551	Tb427_030012600	Tb427_030012600		Cullin family/Cullin protein neddylation domain containing protein, putative	105.79	1	5.6	5	0	7.4014				0.179597	0.391994	1.09068	753.667	0.25006	0.172097	0.840416	632.333	0.0704637	0.762351	1.05619	631	0.231191	0.165352	0.142246	0.0778021	0.643451	0.0289283	-0.153389	0.478098	-0.113318
1706	Tb427_090075500	Tb427_090075500		hypothetical protein, conserved	38.642	1	8.5	3	0	4.5062				0.179563	0.584368	1.05933	907.667	-0.218951	0.471585	0.998616	814	-0.398514	0.43773	0.919947	878.333	0.551131	-0.154814	0.142371	0.0817161	-0.753172	0.0146023	-0.469415	-0.598359	-0.127769				0.714541	0.44853	0.999613	846.667	0.224547	0.565726	1.02304	939.333	-0.489994	0.109456	0.56943	1260.67
2621	Tb427_110140300	Tb427_110140300		hypothetical protein, conserved	17.529	1	13.8	2	0.0012356	2.2191				0.179504	0.384612	1.0791	741.667	0.207082	0.303556	0.993078	690.667	0.0275785	0.807043	1.05692	591	0.227571	0.168927	0.142014	1.10338	-0.491067	0.0089325	0.875811	-0.659994	-0.133082
2502	Tb427_110099000	Tb427_110099000		OB-fold nucleic acid binding domain/Replication protein A OB domain/Cell division control protein 24, OB domain 3/Replication factor-A C terminal domain containing protein, putative	52.331	1	5	2	0	5.9844				0.179137	0.413432	1.06049	758	0.197068	0.439505	0.982871	793	0.0179312	0.757587	1.05571	647	0.0958121	0.302646	0.138953	0.073695	0.513258	0.00425148	-0.0221171	0.210612	-0.134702				-0.929816	0.873079	1.08009	1234.33	-1.23139	0.950199	1.07641	1379	-0.301574	0.545584	1.079	851.667
1658	Tb427_090061700	Tb427_090061700		hypothetical protein, conserved	33.111	1	4.3	1	0.0081144	1.767				0.178893	0.443057	1.04524	786.667	0.255536	0.165179	0.833355	535	0.0766427	0.850332	1.05504	539	0.0881998	0.3091	0.13938	0.0799577	0.661867	0.0247826	-0.00824213	0.352767	-0.114597
2370	Tb427_110051500	Tb427_110051500		Kinesin motor domain/Microtubule binding, putative	77.003	1	1.3	1	0.0081238	1.7704				0.178577	0.630912	1.0653	937.667	-0.342286	0.613654	1.07293	922	-0.520863	0.106562	0.749965	1195.33	0.0151916	-0.0183919	0.538932	-0.0362746	-1.10442	0.11384	-0.0514663	-1.08603	-0.425092
873	Tb427_050030100	Tb427_050030100		alpha/beta hydrolase fold/Alpha/beta hydrolase family/Serine aminopeptidase, S33/Ndr family, putative	34.414	1	20.5	7	0	53.534				0.178344	0.342325	1.03129	716.333	0.257927	0.351607	0.971852	793	0.0795831	0.692395	1.04201	704	0.105258	0.285697	0.144078	0.0823245	0.718213	-0.0267552	-0.0229335	0.432516	-0.170833				1.65801	0.0176308	0.218721	280	1.00319	0.0337746	0.410385	347.667	-0.654823	0.0408278	0.294425	1404.67
2212	Tb427_100168300	Tb427_100168300		Surp module, putative	26.981	1	4.1	1	0	3.4493				0.177911	0.635196	1.06716	939.667	-0.342804	0.612786	1.07478	922.333	-0.520715	0.105458	0.751671	1196.67	0.014867	-0.0199608	0.538827	-0.0340872	-1.10631	0.111989	-0.0489542	-1.08635	-0.426838
1194	Tb427_070045000	Tb427_070045000		Ribosomal protein L16p/L10e, putative	19.13	1	6	1	0	3.8148				0.177734	0.636479	1.0661	940.667	-0.342942	0.61322	1.0733	922.667	-0.520676	0.105238	0.753309	1197.33	0.0147809	-0.0203773	0.538799	-0.0335064	-1.10682	0.111497	-0.0482873	-1.08644	-0.427302				0.0404448	0.538849	1.04931	918	0.107034	0.407626	0.933068	814	0.0665893	0.811021	1.0737	617.333
980	Tb427_060026400	Tb427_060026400		hypothetical protein, conserved	123.96	1	2.8	3	0	12.984				0.17672	0.69967	1.01292	995.667	0.535803	0.244627	0.966391	648.667	0.359083	0.89008	1.05736	494	0.371686	0.0893904	0.0690826	-0.250768	1.80877	0.049409	-0.622454	1.71938	-0.0196736
1588	Tb427_090038600	Tb427_090038600		hypothetical protein, conserved	17.806	1	15.4	2	0	74.632				0.176211	0.380717	1.07902	745	-0.128024	0.589644	1.06773	898.667	-0.304235	0.422243	0.934288	898.333	0.216111	0.174718	0.137804	0.0764022	-0.456742	-0.00373171	-0.139709	-0.63146	-0.141536				0.526139	0.5093	1.03375	894.667	0.819269	0.336289	0.887764	755.333	0.293129	0.804864	1.07356	624
1046	Tb427_060050600	Tb427_060050600		hypothetical protein, conserved	90.103	1	4	3	0	4.8024				0.175942	0.524839	1.01866	854.333	0.0900802	0.208329	0.90168	660.333	-0.085862	0.69604	1.04281	682.667	0.318547	0.0687129	0.140566	0.0800896	0.169195	0.0209559	-0.238458	0.100482	-0.119611
1231	Tb427_070058100	Tb427_070058100		hypothetical protein, conserved	53.434	1	5.3	2	0	58.577				0.17569	0.644575	1.06057	947	-0.344587	0.61712	1.07563	925.667	-0.520277	0.103491	0.743977	1199	0.0138453	-0.0251278	0.538354	-0.0264205	-1.1127	0.105362	-0.0402658	-1.08757	-0.432992				-0.0314821	0.927039	1.04152	1325.33	0.30082	0.463679	0.948751	858.667	0.332302	0.903223	1.05485	494
2051	Tb427_100110700	Tb427_100110700		hypothetical protein, conserved	37.867	1	3.1	1	0	3.3778				0.175515	0.360106	1.06007	733.333	-0.143026	0.731586	1.08156	1019	-0.318541	0.339807	1.01639	956	0.102459	0.282288	0.141798	0.0745556	-0.489141	-0.0144927	-0.0279034	-0.771429	-0.15629				0.0529813	0.742199	1.07923	1088.67	0.0865597	0.624813	1.04273	987	0.0335785	0.486896	1.09198	898
926	Tb427_050051600	Tb427_050051600		DEAD/DEAH box helicase/Helicase conserved C-terminal domain/GUCT (NUC152) domain containing protein, putative	68.713	1	10.1	6	0	49.692				0.174275	0.376831	1.07163	742	-0.904423	0.992753	1.04189	1477	-1.0787	0.0245829	0.411764	1380	1.27385	-1.22424	0.473216	-0.284655	-2.35528	-0.0733331	-1.55851	-1.13104	-0.546549				0.147515	0.87611	1.07633	1238.67	0.316151	0.802057	1.09957	1148	0.168636	0.695565	1.10567	728.333
348	Tb427_000212500	Tb427_000212500		Trypanosomal VSG domain containing protein, putative	36.667	1	3.7	1	0.0035986	1.9856				0.174271	0.653464	1.05043	955	-0.345567	0.617986	1.07601	926.333	-0.519838	0.10284	0.748945	1201.33	0.0132985	-0.0283952	0.537909	-0.0210734	-1.11668	0.101048	-0.0343719	-1.08828	-0.436861				-0.31237	0.893707	1.06334	1265.33	0.636953	0.293435	0.876353	718.333	0.949323	0.951324	1.05676	393
1578	Tb427_090034900	Tb427_090034900		ABC transporter/ABC-2 type transporter, putative	72.215	1	12.2	8	0	84.971				0.174049	0.655571	1.04679	956.333	-0.345746	0.618418	1.07453	926.667	-0.519796	0.103273	0.745617	1200.67	0.0132338	-0.0288895	0.537804	-0.0200983	-1.11735	0.100206	-0.033332	-1.08846	-0.437598				0.0165331	0.88403	1.07489	1250.33	-1.0586	0.986371	1.04529	1517.67	-1.07513	0.253528	0.875015	1093
1649	Tb427_090059400	Tb427_090059400		PIH1 N-terminal domain/PIH1 CS-like domain containing protein, putative	65.026	1	2.4	1	0	34.365				0.173018	0.35585	1.05123	728	0.824531	0.0356785	0.383087	382	0.651513	0.981978	1.02929	275	0.177523	0.200568	0.140964	1.18382	1.25721	0.0325623	1.00629	1.05665	-0.108402				-0.384693	0.961658	1.04597	1412	-0.308185	0.918784	1.07942	1309	0.0765075	0.783429	1.08919	646.333
847	Tb427_050018100	Tb427_050018100		hypothetical protein, conserved	92.133	1	2.3	2	0	4.119				0.172405	0.601031	1.06195	934.667	0.401976	0.0506313	0.471152	443.667	0.229571	0.963892	1.03362	342.667	0.0693986	0.325743	0.122074	0.0819756	1.07926	0.0446901	0.012577	0.75352	-0.0773835
818	Tb427_050009500	Tb427_050009500		SPFH domain / Band 7 family/C-terminal region of band_7, putative	56.012	1	16.8	7	0	77.468				0.172176	0.662707	1.01838	963.333	-0.346875	0.624032	1.06877	930.333	-0.519051	0.119696	0.768161	1177.67	0.0127311	-0.0330972	0.536895	-0.0114475	-1.12296	0.0937881	-0.0241786	-1.08987	-0.443107				0.665669	0.307112	1.0299	730.333	-2.14148	0.986158	1.04632	1516.33	-2.80715	0.000367973	0.0652784	1697.67
2373	Tb427_110053200	Tb427_110053200		hypothetical protein, conserved	19.431	1	5.2	1	0	3.2249				0.171657	0.665631	1.01174	965	-0.347165	0.624893	1.06264	930.667	-0.518822	0.127521	0.788181	1169	0.0126213	-0.0341568	0.536507	-0.00875318	-1.12452	0.0917771	-0.0213745	-1.09036	-0.44473				0.46627	0.161645	0.716894	585.667	0.469728	0.0569184	0.520481	413.667	0.00345755	0.556928	1.07977	842.667
1502	Tb427_090007000	Tb427_090007000		hypothetical protein, conserved	51.294	1	1.5	1	0	5.0119				0.17137	0.43064	1.04388	788.667	0.0186214	0.495299	1.01297	907	-0.152748	0.729271	1.05123	665.333	0.0630902	0.192499	0.258521	0.077406	-0.00151399	-0.0200277	0.0143158	-0.194013	-0.278549
2292	Tb427_110027900	Tb427_110027900		eRF1 domain 1/Bacterial archaeo-eukaryotic release factor family 10/eRF1 domain 2/Actinobacteria/chloroflexi VLRF1 release factor/eRF1 domain 3, putative	50.942	1	2.2	1	0	6.1628				0.171071	0.709271	1.01541	999.667	0.567634	0.0446761	0.427614	484.667	0.396564	0.98304	1.02719	280	0.0648354	0.360496	0.0878802	0.0833433	1.57997	0.0395916	0.0185079	1.21947	-0.0482885
1918	Tb427_100060500;Tb427_100060300	Tb427_100060500;Tb427_100060300		hypothetical protein, conserved ;hypothetical protein, conserved	21.741	2	8.6	2	0	3.0578				0.171038	0.667299	1.00969	966.333	-0.347452	0.625324	1.05907	931.667	-0.518491	0.137247	0.81811	1157	0.0125029	-0.0354533	0.536066	-0.00535582	-1.12648	0.0894816	-0.0178588	-1.09103	-0.446584
1095	Tb427_070012900	Tb427_070012900		hypothetical protein, conserved	46.178	1	7.3	2	0	18.961				0.170727	0.630483	1.06673	926.333	0.462318	0.0659963	0.558302	358.333	0.291591	0.957401	1.03195	303.333	0.073647	0.337639	0.100895	0.0799463	1.26747	0.0395379	0.0062993	0.929832	-0.061357
1600	Tb427_090043300	Tb427_090043300		hypothetical protein, conserved	26.419	1	9.4	3	0	5.2504				0.170701	0.668964	1.00585	968	-0.347613	0.626185	1.05625	932.667	-0.518314	0.140951	0.81977	1150	0.0124799	-0.0360203	0.535644	-0.00332308	-1.1275	0.087983	-0.015803	-1.09148	-0.447661
1258	Tb427_070069100	Tb427_070069100		hypothetical protein, conserved	48.093	1	7.7	3	0	79.629				0.170151	0.644575	1.05953	910.667	1.41827	0.00484423	0.121106	184.333	1.24812	0.997483	1.00954	144.333	0.0659647	0.326137	0.118351	1.50964	2.68183	0.0633358	1.44368	2.35569	-0.0550149				0.0486743	0.898235	1.05738	1272.67	0.0381542	0.868079	1.09685	1227.33	-0.0105201	0.760484	1.08711	669
2150	Tb427_100149100	Tb427_100149100		Major Facilitator Superfamily/Organic Anion Transporter Polypeptide (OATP) family, putative	56.616	1	3.6	2	0	18.586				0.169489	0.67353	0.998374	972	-0.348042	0.625755	1.05873	934	-0.517531	0.15615	0.851957	1131.33	0.0124419	-0.0378151	0.533839	0.00452963	-1.13098	0.0823262	-0.00791228	-1.09317	-0.451513				1.71545	0.0126447	0.178029	250.667	-0.0680244	0.516485	0.98415	900.333	-1.78347	0.00279353	0.101137	1623.33
373	Tb427_010006300	Tb427_010006300		hypothetical protein, conserved	65.775	1	8.8	5	0	14.607				0.168822	0.673944	0.998105	972	-0.348	0.630912	1.04528	936.333	-0.516822	0.169066	0.87134	1116.33	0.0124937	-0.0381999	0.532172	0.00993643	-1.13242	0.0784887	-0.00255725	-1.09422	-0.453684				-0.463732	0.962394	1.04613	1414.33	0.628474	0.35499	0.892001	771	1.09221	0.989088	1.04817	239
2522	Tb427_110105400	Tb427_110105400		NAC domain containing protein, putative	11.406	1	15.8	1	0	7.6212				0.168361	0.672287	1.00185	970.667	-0.347704	0.630054	1.04593	935	-0.516065	0.1792	0.896001	1105.67	0.0126417	-0.0377423	0.530183	0.0141163	-1.13262	0.0753884	0.00147464	-1.09487	-0.454794
2507	Tb427_110100500	Tb427_110100500		hypothetical protein, conserved	74.089	1	3.7	2	0	18.881				0.168336	0.671872	1.00481	970.333	-0.347687	0.630054	1.04696	935.667	-0.516023	0.179513	0.892238	1104.33	0.0126522	-0.0377087	0.530064	0.0143466	-1.13262	0.0752135	0.00169443	-1.09491	-0.45485
2692	Tb427_110164900	Tb427_110164900		hypothetical protein, conserved	16.341	1	11.1	2	0	3.047				0.168046	0.459084	1.03495	789.333	-0.0112854	0.604521	1.07378	883.333	-0.179331	0.708873	1.04706	674.667	0.0603103	0.17378	0.270046	0.0743843	-0.0896564	-0.0185842	0.014074	-0.263437	-0.288631
2223	Tb427_110007200	Tb427_110007200		hypothetical protein, conserved	109.84	1	1.1	1	0.004704	1.8443				0.168034	0.421801	1.05136	779.333	-0.0981282	0.302748	0.992374	693	-0.266162	0.54671	0.984666	801	0.206519	0.158641	0.138941	0.0805542	-0.399323	0.024384	-0.125965	-0.557963	-0.114557
604	Tb427_030033900	Tb427_030033900		Hsp20/alpha crystallin family/HSP20-like domain found in ArsA, putative	15.842	1	46.8	6	0	142.01				0.167727	0.67353	1.00014	970.333	-0.346983	0.630483	1.0456	934.333	-0.51471	0.216256	0.901067	1068.33	0.0129402	-0.0364486	0.52669	0.0202471	-1.13195	0.070751	0.0073069	-1.0955	-0.455939				1.18459	0.183836	0.769165	611.333	0.366866	0.0506884	0.502354	398	-0.817721	0.209722	0.808797	1136
2344	Tb427_110042200	Tb427_110042200		Tctex-1 family, putative	13.273	1	8.6	1	0	2.9267				0.167674	0.673116	1.0013	970	-0.346899	0.629625	1.05042	934	-0.514573	0.219751	0.899959	1065.33	0.0129635	-0.0362931	0.526353	0.0207632	-1.13182	0.0703575	0.00779962	-1.09552	-0.455995
2709	Tb427_110170900	Tb427_110170900		ADP-ribosylation factor family/Ras of Complex, Roc, domain of DAPkinase/Ras family/Gtr1/RagA G protein conserved region containing protein, putative	23.481	1	16	3	0	10.884				0.167657	0.672702	1.00158	969.667	-0.346872	0.629195	1.0518	933.333	-0.514529	0.221509	0.900554	1064.33	0.0129711	-0.0362426	0.526243	0.0209307	-1.13178	0.0702297	0.00795957	-1.09553	-0.456013				1.54322	0.0590091	0.451216	418.667	0.597041	0.331171	0.887457	751	-0.946182	0.0500538	0.333817	1378.67
2345	Tb427_110042400	Tb427_110042400		EF-hand domain pair/EF hand, putative	17.705	1	7.1	1	0	3.7151				0.167649	0.672287	1.00274	969.333	-0.346859	0.629195	1.05285	933	-0.514508	0.221862	0.895467	1064	0.0129747	-0.0362184	0.526191	0.0210108	-1.13176	0.0701687	0.00803603	-1.09554	-0.456022
1605	Tb427_090044400	Tb427_090044400		hypothetical protein, conserved	23.219	1	19.5	4	0	20.324				0.167604	0.672287	1.00364	969	-0.346787	0.628765	1.05424	932	-0.514391	0.224692	0.898233	1062	0.0129947	-0.0360855	0.525902	0.0214515	-1.13164	0.0698326	0.00845684	-1.09556	-0.45607				-0.643818	0.729924	1.0854	1077.33	-0.0975919	0.442234	0.938424	841.667	0.546226	0.986477	1.05232	256.667
1397	Tb427_080046500	Tb427_080046500		RNA recognition motif. (a.k.a. RRM, RBD, or RNP domain), putative	93.066	1	2.9	2	0	29.565				0.167571	0.727335	1.02636	1043.67	0.637666	0.0780973	0.622919	466	0.470095	0.985975	1.02515	228.333	0.0675132	0.375596	0.0596052	0.0769926	1.79157	0.044432	0.00947937	1.41598	-0.0151732
2542	Tb427_110110200	Tb427_110110200		Ribosomal L22e protein family, putative	15.328	1	17.7	1	0	3.2912				0.167221	0.671042	1.00446	968.333	-0.345729	0.629625	1.04937	930.333	-0.51295	0.255456	0.961548	1033.33	0.0131716	-0.0345434	0.523034	0.0252459	-1.1296	0.0671641	0.0120742	-1.09505	-0.45587
1354	Tb427_080023900;Tb427_080025700	Tb427_080023900;Tb427_080025700		Fungal tRNA ligase phosphodiesterase domain containing protein, putative ;tRNA ligase kinase domain/Fungal tRNA ligase phosphodiesterase domain containing protein, putative	20.206	2	14.5	3	0	4.8558				0.166828	0.669796	1.00529	967.667	-0.344222	0.627906	1.05491	931	-0.51105	0.269185	0.971735	1018.67	0.0133109	-0.0325845	0.519757	0.0285585	-1.12632	0.065093	0.0152476	-1.09373	-0.454664				0.126708	0.384161	1.01869	795	0.495626	0.0521035	0.502346	401.667	0.368919	0.566144	1.07531	835.333
1090	Tb427_070011600	Tb427_070011600		Axonemal dynein light chain, putative	34.325	1	11.1	3	0	3.3689				0.166603	0.659774	1.02421	960.667	-0.142448	0.170274	0.833945	584	-0.309051	0.579963	1.01191	777.333	0.0151417	-0.0311687	0.515837	0.081725	-0.630181	0.121111	0.0665833	-0.599012	-0.394725
840	Tb427_050016400	Tb427_050016400		Degradation arginine-rich protein for mis-folding, putative	25.57	1	26.8	5	0	19.965				0.166539	0.66938	1.00557	967.333	-0.343068	0.626185	1.05732	930.333	-0.509607	0.274606	0.974502	1013.67	0.0134016	-0.0308044	0.517018	0.0310084	-1.12353	0.0633125	0.0176069	-1.09272	-0.453706				0.732421	0.10015	0.57872	499.333	0.187298	0.176139	0.752939	602.667	-0.545123	0.242289	0.861363	1103.67
1914	Tb427_100058800;Tb427_100058600	Tb427_100058800;Tb427_100058600		Ribosomal protein L24e, putative ;Ribosomal protein L24e, putative	14.595	2	11.2	1	0	3.4585				0.166478	0.668548	1.00703	967.333	-0.342745	0.625324	1.06014	930.333	-0.509223	0.276552	0.979335	1012	0.0134246	-0.0303728	0.516383	0.0315079	-1.12273	0.0629864	0.0180833	-1.09236	-0.453397
1848	Tb427_100034300	Tb427_100034300		hypothetical protein, conserved	13.79	1	8.7	1	0	7.0365				0.16642	0.668548	1.00794	966.667	-0.342431	0.624893	1.0648	930.333	-0.508851	0.28007	0.979369	1009.33	0.0134469	-0.029955	0.515768	0.0319913	-1.12196	0.0626707	0.0185444	-1.092	-0.453098
2222	Tb427_110006600	Tb427_110006600		Mitochondrial carrier protein, putative	34.003	1	5.5	1	0.0098972	1.6987				0.166236	0.667716	1.00941	965.667	-0.341441	0.624463	1.06623	930.667	-0.507677	0.284788	0.98558	1006.67	0.0135174	-0.0286352	0.513826	0.0335187	-1.11952	0.0616734	0.0200012	-1.09088	-0.452153
356	Tb427_000424600	Tb427_000424600		Trypanosome variant surface glycoprotein (A-type), putative	48.56	1	2	1	0.00083998	2.3378				0.166212	0.667299	1.0106	965	-0.341314	0.623601	1.06912	930.333	-0.507526	0.286368	0.986968	1005.33	0.0135265	-0.0284654	0.513576	0.0337152	-1.1192	0.0615451	0.0201887	-1.09074	-0.452031
1644	Tb427_090058100	Tb427_090058100		LSM domain containing protein, putative	8.3616	1	10.7	1	0	2.9423				0.166183	0.666466	1.01117	964.333	-0.341154	0.622738	1.06983	930	-0.507337	0.287555	0.986997	1004	0.0135379	-0.0282523	0.513262	0.0339618	-1.11881	0.0613841	0.0204239	-1.09056	-0.451878
1611	Tb427_090046000	Tb427_090046000		Polypeptide deformylase, putative	42.055	1	5.5	2	0.00086618	2.5803				0.165745	0.663961	1.01472	961.667	-0.338897	0.620148	1.06757	929	-0.504643	0.295915	0.989337	997.333	0.0135946	-0.0249937	0.508635	0.0369437	-1.1126	0.0589593	0.0233491	-1.0876	-0.449676				0.0526692	0.444331	0.996515	843.333	0.121485	0.333136	0.888698	752.667	0.0688159	0.628875	1.09698	784.667
1709	Tb427_090076800	Tb427_090076800		Aminotransferase class-V, putative	48.944	1	4	2	0	3.4383				0.165604	0.663961	1.0138	962.333	-0.338265	0.619716	1.06903	928	-0.50387	0.29832	0.993413	995	0.0135803	-0.0242814	0.507514	0.037538	-1.1109	0.0585617	0.0239577	-1.08661	-0.448952
2412	Tb427_110064600	Tb427_110064600		hypothetical protein, conserved	11.308	1	26.2	3	0	18.317				0.165584	0.664379	1.01259	963	-0.338176	0.619283	1.07048	927.333	-0.50376	0.299526	0.989557	994	0.0135783	-0.0241806	0.507355	0.0376221	-1.11066	0.0585055	0.0240438	-1.08648	-0.448849				0.933911	0.0427326	0.369793	376	-0.0698419	0.304053	0.875634	727.667	-1.00375	0.165542	0.725114	1184.67
650	Tb427_030052300	Tb427_030052300		Ubiquinone biosynthesis protein COQ7, putative	22.874	1	11.8	2	0	107.37				0.165514	0.665631	1.01358	963.667	-0.337863	0.618851	1.07417	927	-0.503377	0.301941	0.993618	992	0.0135713	-0.0238277	0.506799	0.0379165	-1.10981	0.0583085	0.0243452	-1.08599	-0.448491				0.391162	0.146668	0.68291	567	-0.179985	0.393183	0.920193	802.333	-0.571147	0.174391	0.74547	1174.33
499	Tb427_020023900;Tb427_020022800	Tb427_020023900;Tb427_020022800		Ribosomal protein L11, N-terminal domain/Ribosomal protein L11, RNA binding domain containing protein, putative ;Ribosomal protein L11, N-terminal domain/Ribosomal protein L11, RNA binding domain containing protein, putative	40.212	2	12.3	4	0	8.9963				0.165361	0.617986	1.07156	924.333	0.34855	0.18938	0.866697	583.667	0.183189	0.734276	1.04763	668.667	0.020758	0.0831908	0.392136	0.0145404	0.878229	0.152881	-0.00621754	0.795038	-0.239254				-0.684533	0.933501	1.04153	1339	-0.831812	0.898235	1.08992	1272.67	-0.147279	0.525354	1.07993	867.667
1534	Tb427_090020200	Tb427_090020200		Thioredoxin, putative	12.135	1	22.4	2	0	8.9074				0.165022	0.666049	1.01145	964.333	-0.335867	0.618851	1.07306	924.667	-0.500889	0.308824	1.00054	987	0.0135596	-0.0213856	0.502893	0.0398169	-1.10416	0.0567441	0.0262573	-1.08278	-0.446149
1205	Tb427_070048900	Tb427_070048900		hypothetical protein, conserved	17.001	1	7.5	1	0.0043495	1.9159				0.164953	0.665631	1.01265	963.667	-0.335652	0.617986	1.0749	925.667	-0.500605	0.310451	1.00194	985.333	0.0135607	-0.0211293	0.502429	0.0400234	-1.10353	0.0565503	0.0264626	-1.0824	-0.445878				1.3933	0.332743	1.01949	752.333	1.12211	0.0956049	0.582828	491.667	-0.271183	0.556928	1.08214	842.667
2096	Tb427_100130700	Tb427_100130700		hypothetical protein, conserved	22.365	1	13.4	2	0	3.4974				0.164157	0.663125	1.0153	961.333	-0.333024	0.619283	1.07159	928	-0.497182	0.315351	1.0004	981	0.0135741	-0.0181712	0.497069	0.0423493	-1.09583	0.0544114	0.0287751	-1.07766	-0.442658
922	Tb427_050048000	Tb427_050048000		hypothetical protein, conserved	22.336	1	16.8	3	0	4.3024				0.163685	0.662288	1.01961	960	-0.331326	0.619716	1.07013	929	-0.495011	0.317811	0.998749	978.333	0.0136419	-0.0161301	0.493544	0.0437731	-1.09065	0.0529	0.0301312	-1.07452	-0.440644				-0.209802	0.474224	1.02345	867	0.163337	0.191428	0.756331	619.667	0.373139	0.731744	1.10666	696
1431	Tb427_080061700	Tb427_080061700		Amidohydrolase family, putative	43.022	1	7.7	3	0	19.94				0.162751	0.662707	1.01651	961.667	-0.328117	0.625324	1.06121	931.333	-0.490868	0.321513	1.00473	974.333	0.013879	-0.0120524	0.486426	0.0465366	-1.08053	0.0496409	0.0326575	-1.06848	-0.436785				-0.883762	0.936953	1.0408	1346.67	-0.809765	0.908423	1.08741	1290	0.0739973	0.76701	1.0868	662.667
1249	Tb427_070064900;Tb427_070065000	Tb427_070064900;Tb427_070065000		Autophagy protein Atg8 ubiquitin like/Ubiquitin-like autophagy protein Apg12, putative ;Autophagy protein Atg8 ubiquitin like/Ubiquitin-like autophagy protein Apg12, putative	13.283	2	9.5	1	0	3.5418				0.162337	0.662707	1.01745	961	-0.326736	0.627046	1.05452	932	-0.489073	0.323575	1.00368	972.667	0.0139945	-0.0107172	0.483735	0.0474973	-1.0763	0.0485961	0.0335028	-1.06558	-0.435139
2605	Tb427_110134500	Tb427_110134500		R3H domain containing protein, putative	61.357	1	2	1	0	5.9943				0.162161	0.541362	1.02693	841.667	0.536809	0.0573863	0.505906	382	0.374647	0.85555	1.05371	543	0.0653565	0.102926	0.3182	0.0801009	1.49163	0.0386942	0.0147444	1.3887	-0.279506
436	Tb427_010028900	Tb427_010028900		hypothetical protein, conserved	75.273	1	4.6	3	0	3.8361				0.162027	0.774953	1.03844	1030.67	0.626812	0.13594	0.798945	519	0.464785	0.988947	1.02379	245.667	0.0566017	0.363869	0.0656101	0.0736718	1.76332	0.0434497	0.0170701	1.39945	-0.0221604
1953	Tb427_100071700;Tb427_100071800;Tb427_100071900;Tb427_100072100;Tb427_100072000	Tb427_100071700;Tb427_100071800;Tb427_100071900;Tb427_100072100;Tb427_100072000		Plasma-membrane choline transporter, putative ;Plasma-membrane choline transporter, putative ;Plasma-membrane choline transporter, putative ;Plasma-membrane choline transporter, putative ;Plasma-membrane choline transporter, putative	53.431	5	5.1	2	0	4.6768				0.161802	0.661451	1.02019	960.667	-0.325196	0.629195	1.0539	932.333	-0.486998	0.326884	1.00464	970	0.0142054	-0.00936792	0.480568	0.0484098	-1.07145	0.0474487	0.0342044	-1.06208	-0.433119				1.13547	0.0865658	0.548456	475.667	0.0693644	0.321397	0.882598	742.667	-1.0661	0.014276	0.186218	1514
2762	Tb427_110189900	Tb427_110189900		Leucine rich repeat/Leucine-rich repeat/Leucine Rich repeats (2 copies)/Glycogen recognition site of AMP-activated protein kinase, putative	108.96	1	29.3	28	0	254.29				0.161713	0.848939	1.04327	1134.67	-1.02463	0.914476	1.04059	1231	-1.18635	0.273053	0.973113	1015	-0.827031	1.93008	-0.61791	-3.48049	0.480772	-0.0741782	-2.65346	-1.44931	0.543732				-1.35351	0.995946	1.02187	1603	-1.1898	0.990021	1.03862	1543	0.16371	0.873314	1.06186	540.333
1022	Tb427_060044200	Tb427_060044200		hypothetical protein, conserved	17.078	1	15.7	1	0	9.556				0.161702	0.660193	1.02296	959.667	-0.324909	0.628336	1.05457	931.667	-0.486611	0.329373	1.00675	967.333	0.0142447	-0.00911629	0.479977	0.04858	-1.07054	0.0472347	0.0343353	-1.06143	-0.432742				0.102526	0.385388	1.01136	796	0.167811	0.19112	0.758496	619.333	0.0652854	0.403075	1.03034	964.667
2083	Tb427_100126100	Tb427_100126100		hypothetical protein, conserved	34.683	1	13.5	4	0	23.161				0.161702	0.661451	1.01925	960.667	-0.324909	0.629625	1.05147	932.667	-0.486611	0.33062	1.00689	968.333	0.0142447	-0.00911629	0.479977	0.04858	-1.07054	0.0472347	0.0343353	-1.06143	-0.432742				0.0446553	0.461151	1.01625	856.667	0.176836	0.204264	0.774281	633.333	0.132181	0.717784	1.10726	708.667
2658	Tb427_110153800	Tb427_110153800		Rhodanese-like domain containing protein, putative	15.688	1	31.4	4	0	49.058				0.161007	0.454181	1.03363	803.333	-0.219414	0.757587	1.04355	1044.67	-0.380421	0.412114	0.948201	903	0.0677816	0.159101	0.256137	0.0794183	-0.704082	-0.0335784	0.0116367	-0.863184	-0.289715				0.397773	0.157538	0.705736	580.667	0.326187	0.410941	0.929859	816.667	-0.0715858	0.281845	0.909079	1067
653	Tb427_030053500	Tb427_030053500		hypothetical protein, conserved	23.423	1	4.7	1	0	2.8984				0.16026	0.659774	1.02611	960	-0.320936	0.633056	1.04573	937.333	-0.481196	0.336457	1.01543	963.333	0.0148811	-0.00587851	0.471777	0.0509352	-1.05802	0.0442733	0.0360541	-1.05214	-0.427504
1029	Tb427_060045900	Tb427_060045900		TCP-1/cpn60 chaperonin family, putative	58.37	1	11.6	6	0	15.081				0.160196	0.330204	1.01485	708.667	0.217411	0.262664	0.975524	719.667	0.057215	0.440837	0.919553	882.667	0.582796	-0.920642	0.818433	0.520935	0.145466	-0.0141692	-0.0618612	1.06611	-0.832603				0.178043	0.791247	1.08728	1136.67	-0.181573	0.665682	1.03408	1021	-0.359616	0.47718	1.0825	905.667
1174	Tb427_070039400	Tb427_070039400		EF-hand domain pair/EF hand/EF-hand domain containing protein, putative	16.567	1	11.4	1	0	6.11				0.160162	0.660613	1.02078	959.667	-0.320688	0.633056	1.04367	937.333	-0.48085	0.338968	1.01569	962	0.0149321	-0.00570538	0.47126	0.0510827	-1.05723	0.0440878	0.0361506	-1.05153	-0.427173
932	Tb427_060008000	Tb427_060008000		hypothetical protein, conserved	94.016	1	3.3	3	0	4.6424				0.159794	0.659774	1.02516	959	-0.319839	0.633056	1.0447	937	-0.479633	0.340646	1.01527	960	0.015158	-0.00499105	0.469216	0.0516475	-1.05437	0.0432071	0.0364895	-1.04938	-0.426009				0.057121	0.807032	1.08956	1153.33	0.0796506	0.656186	1.04028	1013	0.0225295	0.615839	1.09799	795.333
1414	Tb427_080053200	Tb427_080053200		SPFH domain / Band 7 family, putative	31.429	1	48.4	14	0	87.918				0.159777	0.659354	1.02832	958.667	-0.319796	0.633056	1.04264	936.667	-0.479573	0.342746	1.0161	959	0.0151685	-0.00495778	0.469121	0.0516722	-1.05423	0.0431684	0.0365037	-1.04927	-0.425952				1.72221	0.00885859	0.14551	222.667	0.203996	0.348591	0.889785	765.667	-1.51821	0.0088188	0.154897	1552.67
622	Tb427_030041300	Tb427_030041300		Sec23-binding domain of Sec16, putative	146.8	1	9.3	10	0	84.276				0.159319	0.771744	1.03829	1054.67	0.973572	0.0120089	0.19157	223.333	0.814253	0.829423	1.05488	563.333	-1.07796	-2.31983	3.87575	0.871943	1.9949	0.0538745	1.94991	4.31473	-3.82188
1581	Tb427_090036100	Tb427_090036100	PEX16	Peroxisomal membrane protein (Pex16), putative	50.368	1	31.3	17	0	323.31				0.159216	0.324815	1.01316	704.333	-0.162631	0.7806	1.00888	1066.33	-0.321846	0.301538	0.994245	989.333	0.108514	0.216234	0.152899	0.0748457	-0.54118	-0.0215574	-0.0336687	-0.757414	-0.174456	Yes		Yes	5.08705	6.44646e-06	0.001906	20.3333	1.77391	0.00156171	0.0710377	125	-3.31314	7.34455e-05	0.0325731	1729.67
1052	Tb427_100014600;Tb427_060052100	Tb427_100014600;Tb427_060052100		Ribosomal protein L6, putative ;Ribosomal protein L6, putative	21.857	2	32.8	6	0	51.097				0.158707	0.548937	1.03311	868	-0.434091	0.889627	1.02767	1184	-0.592798	0.216953	0.901727	1067.33	-0.566031	0.842735	0.199417	-1.4739	0.214465	-0.0428337	-0.907874	-0.62827	-0.242251
1957	Tb427_100072700	Tb427_100072700		hypothetical protein, conserved	34.875	1	19.7	7	0	52.776				0.15866	0.366087	1.06458	749.333	-1.15647	0.971748	1.04876	1358	-1.31513	0.0645581	0.594148	1264.67	0.0925955	0.213189	0.170195	-1.18893	-2.27844	-0.00202775	-1.28153	-2.49163	-0.172223				0.0480992	0.689818	1.08295	1041.67	0.0907805	0.581582	1.03379	952	0.0426812	0.572413	1.07913	830.333
1960	Tb427_100073300	Tb427_100073300		Glyceraldehyde 3-phosphate dehydrogenase, NAD binding domain/Glyceraldehyde 3-phosphate dehydrogenase, C-terminal domain containing protein, putative	35.61	1	16.6	2	0	5.0156				0.158638	0.659774	1.02326	958.667	-0.316921	0.641172	1.04268	940.333	-0.475559	0.348224	0.991964	954.667	0.0158674	-0.00274769	0.462795	0.053312	-1.04467	0.0405986	0.0374446	-1.04192	-0.422197
1304	Tb427_080008300	Tb427_080008300		hypothetical protein, conserved	37.504	1	20.7	6	0	11.408				0.158421	0.658935	1.02959	958.333	-0.316372	0.642024	1.04306	942	-0.474794	0.350337	0.969943	953.333	0.0160006	-0.00232621	0.461589	0.0536247	-1.04285	0.0401085	0.0376241	-1.04052	-0.421481				0.145428	0.388256	0.99103	798.333	0.20417	0.39936	0.927309	807.333	0.0587418	0.816763	1.06854	611
2133	Tb427_100143300	Tb427_100143300		Flagellar-associated PapD-like, putative	115.64	1	6	5	0	36.109				0.157761	0.465778	1.02655	812.667	-0.0860689	0.420478	0.967446	766	-0.24383	0.601031	1.01999	760.333	0.136654	0.21662	0.120008	0.0751477	-0.360217	0.0268629	-0.0615063	-0.576837	-0.0931453
475	Tb427_020017200	Tb427_020017200		Ubiquitin-conjugating enzyme, putative	27.014	1	15.7	2	0	3.5551				0.157469	0.658095	1.03406	958.667	-0.313987	0.646697	1.04356	944.333	-0.471457	0.354151	0.969286	949.667	0.0165928	-0.000408423	0.456223	0.0549992	-1.03483	0.0378651	0.0384064	-1.03442	-0.418358
1698	Tb427_090072700	Tb427_090072700	POMP7	hypothetical protein, conserved	58.23	1	13.5	6	0	151.39				0.157204	0.657254	1.03859	958	-0.31334	0.648393	1.04328	945.333	-0.470544	0.357551	0.964408	947	0.0167647	0.000188517	0.45466	0.055385	-1.03256	0.0371551	0.0386202	-1.03275	-0.417505	Yes			2.87102	0.000889341	0.0384803	103.667	1.61024	0.00488594	0.137582	182.667	-1.26078	0.0095953	0.159085	1546.33
2159	Tb427_100151500	Tb427_100151500		Armadillo/beta-catenin-like repeat, putative	121.74	1	1.8	2	0	23.778				0.156992	0.460422	1.03241	816.667	0.116922	0.127771	0.786822	533	-0.0400703	0.840685	1.05479	542.333	0.0853569	0.246347	0.139273	0.0811183	0.23958	0.0300678	-0.0042386	-0.00676735	-0.109205
489	Tb427_020020500	Tb427_020020500		Eukaryotic protein of unknown function (DUF846), putative	25.081	1	5.8	2	0	2.8985				0.156932	0.657675	1.03729	958	-0.312674	0.650508	1.04368	946	-0.469606	0.359254	0.9628	945	0.0169417	0.000802753	0.453051	0.055782	-1.03023	0.0364245	0.0388403	-1.03103	-0.416626
1635	Tb427_090055600	Tb427_090055600		hypothetical protein, conserved	16.882	1	14.5	2	0	67.933				0.155998	0.657254	1.03957	958.333	-0.31034	0.657675	1.04319	952.667	-0.466337	0.364804	0.966845	942.333	0.0175779	0.00280513	0.44761	0.0570351	-1.02216	0.0341029	0.0394572	-1.02496	-0.413507				1.61997	0.0657385	0.48795	434	1.20503	0.0266604	0.345223	321.333	-0.414938	0.288927	0.92021	1060.67
1156	Tb427_070032300	Tb427_070032300		hypothetical protein, conserved	12.723	1	10.3	1	0	85.897				0.155977	0.656834	1.04087	958	-0.310284	0.657254	1.04549	952.333	-0.466261	0.366087	0.965664	941.333	0.0175925	0.00284798	0.447491	0.0570601	-1.02197	0.0340567	0.0394676	-1.02482	-0.413434				0.234087	0.324514	1.02254	745.333	0.291391	0.0854777	0.559548	473.667	0.0573044	0.599402	1.09285	808.667
1927	Tb427_100062700	Tb427_100062700		hypothetical protein, conserved	16.309	1	7.7	1	0	31.189				0.155891	0.38678	1.08156	752	-0.0894157	0.603649	1.0768	908	-0.245306	0.513655	0.960236	828.667	0.121232	0.0756312	0.270808	0.560638	-0.805805	-0.0230796	0.439405	-0.881436	-0.293888
386	Tb427_010010300	Tb427_010010300		hypothetical protein, conserved	16.902	1	16.7	2	0.0028135	2.0544				0.155688	0.658095	1.03503	957.667	-0.309506	0.660613	1.04587	955.333	-0.465193	0.369517	0.962583	938.333	0.0177963	0.00344522	0.445822	0.0574084	-1.01934	0.0334121	0.0396121	-1.02278	-0.412409
2018	Tb427_100099800	Tb427_100099800		hypothetical protein, conserved	35.59	1	13	5	0	42.253				0.155544	0.514102	1.01787	850.333	-0.0883331	0.238379	0.957516	646.667	-0.243877	0.817339	1.05149	576.667	0.0697389	0.0981002	0.298793	0.0777508	-0.744266	0.401516	0.00801185	-0.842366	0.102723				0.563918	0.408454	0.999445	814.667	0.570824	0.453154	0.942432	850.333	0.00690606	0.50761	1.08103	881.667
1092	Tb427_070012300	Tb427_070012300		2Fe-2S iron-sulfur cluster binding domain containing protein, putative	19.681	1	11.8	2	0	5.8158				0.153485	0.657675	1.03632	958	-0.303904	0.712841	1.07472	1000.67	-0.457389	0.376399	0.950934	932	0.0195695	0.00778137	0.433103	0.0600365	-0.999957	0.0282083	0.040467	-1.00774	-0.404895				0.629809	0.394828	0.994922	803.667	0.0240884	0.704301	1.04906	1054.33	-0.605721	0.0774369	0.448931	1316.67
396	Tb427_010013500	Tb427_010013500		Apoptosis antagonizing transcription factor, putative	55.199	1	2	1	0	8.3034				0.153277	0.423567	1.04797	787	-0.00290624	0.467564	0.995134	798.667	-0.156183	0.675185	1.04813	703.667	0.0966446	0.224921	0.138266	0.0751661	-0.0851896	0.00130479	-0.0214785	-0.310111	-0.136961
599	Tb427_030032800	Tb427_030032800		Tetratricopeptide repeat, putative	101.27	1	2.6	2	0	4.4014				0.152629	0.735808	1.02878	976.667	0.497849	0.0828737	0.639693	372.333	0.345219	0.982581	1.028	294	0.065393	0.322651	0.0698438	0.0782218	1.37646	0.0388608	0.0128288	1.05381	-0.030983
1777	Tb427_100010600	Tb427_100010600		AAA ATPase domain/RecF/RecN/SMC N terminal domain/SMC proteins Flexible Hinge Domain, putative	154.8	1	4	4	0	23.186				0.151449	0.726171	1.02644	993	0.452859	0.114971	0.737842	410	0.30141	0.977363	1.03417	283.667	0.0661353	0.313173	0.0750382	0.0776092	1.24777	0.0331988	0.0114739	0.934597	-0.0418394				-0.284626	0.990655	1.03196	1548	-0.320753	0.985833	1.04723	1514.33	-0.0361272	0.528308	1.0785	865.333
1569	Tb427_090032000;Tb427_090031800	Tb427_090032000;Tb427_090031800		AhpC/TSA family/Redoxin/C-terminal domain of 1-Cys peroxiredoxin, putative ;AhpC/TSA family/Redoxin/C-terminal domain of 1-Cys peroxiredoxin, putative	22.424	2	47.7	13	0	323.31				0.151436	0.729657	1.02618	1017.67	-0.383287	0.267645	0.978831	646	-0.534723	0.290729	0.991795	1000	3.11234	-0.300778	-2.35726	0.672184	-1.89564	0.0735977	-2.44016	-1.59487	2.43086				-0.627657	0.971557	1.04775	1446.33	-0.0935284	0.897422	1.08968	1271.33	0.534128	0.992988	1.04296	206.333
1245	Tb427_070063400	Tb427_070063400		Nuclear transport factor 2 (NTF2) domain containing protein, putative	15.812	1	8.9	1	0	3.9388				0.151387	0.657675	1.03534	957.333	-0.298667	0.760158	1.03771	1038.67	-0.450054	0.38288	0.95435	926	0.0215033	0.0120146	0.420642	0.0625248	-0.98128	0.0227531	0.0410215	-0.993294	-0.397889
468	Tb427_020016300	Tb427_020016300		hypothetical protein, conserved	37.286	1	4.7	1	0	178.64				0.148551	0.658935	1.03247	958.333	-0.291358	0.778843	1.0105	1059.67	-0.439909	0.394607	0.955154	919.333	0.0242232	0.0189531	0.402477	0.0658863	-0.954359	0.0143997	0.0416632	-0.973312	-0.388077
1697	Tb427_090072500	Tb427_090072500		Dynein light chain type 1, putative	17.452	1	6.5	1	0.0024184	2.0657				0.147743	0.659354	1.02737	958	-0.289115	0.782	1.00835	1063.33	-0.436858	0.398096	0.95395	916	0.0251732	0.021166	0.396889	0.066846	-0.94601	0.0118194	0.0416728	-0.967177	-0.38507
501	Tb427_020023800	Tb427_020023800		Dual specificity phosphatase, catalytic domain containing protein, putative	32.994	1	10.9	3	0	6.8798				0.147471	0.658935	1.03151	957.667	-0.288342	0.784787	1.00422	1063	-0.435813	0.398533	0.953632	914.333	0.0255306	0.0218647	0.395017	0.0671796	-0.943151	0.0109454	0.041649	-0.965016	-0.384072				0.047422	0.674705	1.07734	1028.67	0.0913802	0.569907	1.02537	942.667	0.0439582	0.594444	1.08828	812.667
1059	Tb427_060054700	Tb427_060054700		Protein kinase domain containing protein, putative	82.613	1	2.6	1	0.0012428	2.244				0.147432	0.724227	1.02629	991.667	-1.09375	0.960106	1.04972	1285.67	-1.24118	0.256211	0.962226	1022	1.02774	-0.693832	0.108389	-1.9074	-1.37666	0.00281689	-2.93514	-0.682832	-0.105572				0.0567602	0.846766	1.08695	1199.33	0.0691722	0.710698	1.05328	1060	0.012412	0.687894	1.10737	735
1645	Tb427_090058400	Tb427_090058400		Mitochondrial carrier protein, putative	34.295	1	34.1	9	0	219.08				0.147124	0.658515	1.03278	958	-0.287354	0.785481	1.0028	1064.33	-0.434478	0.399406	0.951644	913.667	0.0259875	0.0227576	0.392625	0.0676061	-0.939497	0.0098285	0.0416186	-0.962254	-0.382797				1.61373	0.0128989	0.180178	252.333	1.10206	0.010065	0.189951	232.333	-0.511671	0.0484285	0.326662	1383
2002	Tb427_100093100	Tb427_100093100		Sucrase/ferredoxin-like, putative	31.677	1	8	2	0	5.3569				0.147056	0.656413	1.04217	957	-0.270373	0.560051	1.05285	883	-0.417428	0.422243	0.931826	896.333	0.0285165	0.0269328	0.385717	0.0690577	-0.92664	0.0464637	0.0405412	-0.953573	-0.339254				-0.582207	0.773448	1.09243	1118.67	-0.244043	0.794779	1.09723	1140.33	0.338165	0.758753	1.0899	670.667
1815	Tb427_100023900	Tb427_100023900		Protein kinase domain/Protein tyrosine kinase, putative	93.763	1	3.2	2	0.00085727	2.4872				0.146295	0.589644	1.06199	902.333	0.153687	0.153874	0.810501	479	0.00739217	0.905164	1.04851	449	0.0719498	0.240365	0.126569	0.077364	0.346422	0.0372751	0.00541413	0.106056	-0.0892941
2142	Tb427_100146600	Tb427_100146600		ATP12 chaperone protein, putative	43.087	1	18.4	6	0	58.28				0.146273	0.658935	1.02863	959.333	-0.284937	0.789619	1.00198	1068.33	-0.43121	0.402029	0.952473	912	0.0271052	0.0249424	0.386772	0.0686495	-0.930555	0.00709552	0.0415443	-0.955497	-0.379677				0.948754	0.0601447	0.455969	421.333	0.698671	0.190201	0.763385	618.333	-0.250083	0.290427	0.915129	1059.33
512	Tb427_020027400	Tb427_020027400		Dynein heavy chain, N-terminal region 2/Hydrolytic ATP binding site of dynein motor region/Dynein heavy chain AAA lid domain/P-loop containing dynein motor region/AAA domain (dynein-related subfamily)/AAA+ lid domain/P-loop containing dynein motor region D	485.75	1	0.4	2	0.0016441	2.2011				0.145655	0.658095	1.03309	958.667	-0.283121	0.790988	1.0022	1068.33	-0.428776	0.404217	0.956305	910.333	0.0280338	0.0263816	0.382549	0.0694335	-0.92376	0.00496339	0.0413997	-0.950142	-0.377585				0.051887	0.882697	1.07622	1248.33	0.0488693	0.820925	1.10327	1168.67	-0.00301763	0.732471	1.10588	695.333
2596	Tb427_110132800	Tb427_110132800		hypothetical protein, conserved	28.504	1	4.5	1	0	5.807				0.145387	0.636907	1.06363	940.667	-0.260863	0.75869	1.03994	1038	-0.406249	0.418274	0.944217	898.667	0.039916	0.06489	0.331354	0.0772515	-0.841001	-0.0188392	0.0373356	-0.905891	-0.350193
1477	Tb427_080078600	Tb427_080078600		hypothetical protein, conserved	30.535	1	4	1	0	11.944				0.145314	0.656834	1.03988	957	-0.282104	0.795069	1.00131	1071.33	-0.427418	0.405531	0.954024	908.667	0.0285537	0.0272525	0.380135	0.0698728	-0.919902	0.00371591	0.0413191	-0.947154	-0.376419
2136	Tb427_100145300	Tb427_100145300		RNA recognition motif. (a.k.a. RRM, RBD, or RNP domain), putative	40.708	1	5.6	2	0	3.4788				0.145177	0.656413	1.04119	956.667	-0.281698	0.795745	0.999904	1072.67	-0.426875	0.408162	0.954848	907.333	0.0287615	0.0276006	0.37917	0.0700483	-0.91836	0.0032173	0.0412869	-0.94596	-0.375953				-0.108344	0.952797	1.04144	1386	1.16055	0.30903	0.878555	732	1.2689	0.995194	1.03486	182
2527	Tb427_110106900	Tb427_110106900		hypothetical protein, conserved	13.654	1	11.7	1	0.0047281	1.8837				0.144547	0.657254	1.03761	956.667	-0.279863	0.800774	1.00097	1075.67	-0.424409	0.409478	0.953931	906	0.0297229	0.0292112	0.374705	0.0708076	-0.911444	0.00104823	0.0410847	-0.940656	-0.373657
2033	Tb427_100105200	Tb427_100105200		DnaJ domain containing protein, putative	29.841	1	3.4	1	0	3.3396				0.144387	0.655992	1.04447	955.667	-0.279398	0.801439	0.999561	1075.67	-0.423785	0.410356	0.952004	905.333	0.0299663	0.0296189	0.373575	0.0709998	-0.909694	0.000499233	0.0410335	-0.939313	-0.373076				0.0430625	0.501691	1.02771	888.667	0.111177	0.383343	0.914046	794.333	0.0681148	0.771424	1.0844	658.333
2109	Tb427_100135600	Tb427_100135600		Mitochondrial carrier protein, putative	33.131	1	27.3	12	0	20.678				0.144183	0.372524	1.06846	739.667	-0.149505	0.75315	1.06011	1027	-0.293689	0.366087	0.964145	936.667	0.104421	0.186536	0.141593	0.0741817	-0.50789	-0.0148081	-0.0302396	-0.694426	-0.156401				2.03603	0.00846609	0.141687	219.333	1.22115	0.0104161	0.188553	235	-0.814872	0.0449305	0.307748	1392.67
1175	Tb427_070039600	Tb427_070039600		Cyclophilin type peptidyl-prolyl cis-trans isomerase/CLD, putative	25.548	1	10.8	2	0	6.1239				0.143758	0.655992	1.04547	954.333	-0.277568	0.803097	0.998654	1078.67	-0.421325	0.410356	0.953325	905	0.0309253	0.0312255	0.369122	0.0717572	-0.902796	-0.00166443	0.0408318	-0.934021	-0.370787				0.0400445	0.541797	1.05158	920.333	0.106496	0.410941	0.932237	816.667	0.0664518	0.813452	1.07132	614.667
1460	Tb427_080071300	Tb427_080071300		SpoU rRNA Methylase family, putative	40.174	1	3.2	1	0	4.4282				0.143634	0.65515	1.04712	954.333	-0.277209	0.801771	0.999232	1078.67	-0.420843	0.410796	0.951705	904.667	0.0311134	0.0315404	0.368249	0.0719057	-0.901444	-0.00208857	0.0407923	-0.932984	-0.370338
1842	Tb427_100032700	Tb427_100032700		hypothetical protein, conserved	15.237	1	22.1	3	0	12.723				0.143027	0.654308	1.04777	954.667	-0.275402	0.801439	1.00031	1081.33	-0.41843	0.412114	0.949505	903.333	0.0320582	0.0331619	0.363862	0.0726526	-0.89463	-0.00422864	0.0405944	-0.927792	-0.368091
1666	Tb427_090063800	Tb427_090063800		UNC-50 family, putative	28.015	1	4.1	1	0.0098597	1.681				0.142739	0.654729	1.04744	955	-0.274394	0.803758	0.997994	1081	-0.417133	0.412993	0.94762	902.667	0.0325788	0.034192	0.361446	0.073067	-0.890812	-0.00543809	0.0404882	-0.925004	-0.366884				0.0427301	0.505073	1.02988	891.333	0.110749	0.385388	0.91646	796	0.0680194	0.777801	1.08819	652
1469	Tb427_080075000	Tb427_080075000		IQ calmodulin-binding motif containing protein, putative	95.587	1	3.2	2	0.0016313	2.1698				0.142291	0.653464	1.04842	955.667	-0.272841	0.803758	0.998735	1083.67	-0.415132	0.413872	0.948339	901.667	0.0333872	0.0357913	0.357695	0.0736851	-0.884946	-0.00726199	0.0402979	-0.920737	-0.364957
1278	Tb427_070078200	Tb427_070078200		Got1/Sft2-like family, putative	17.456	1	4.8	1	0.0098672	1.6863				0.142161	0.653464	1.04943	955	-0.272408	0.804747	0.997743	1084.33	-0.414569	0.415192	0.947475	901.667	0.0336222	0.0362564	0.356605	0.073823	-0.883344	-0.00770299	0.0402008	-0.9196	-0.364308
1908	Tb427_100057100	Tb427_100057100		eIF-6 family, putative	26.925	1	7.7	2	0	11.308				0.142049	0.653464	1.04742	954.667	-0.272034	0.804747	0.997005	1083.67	-0.414083	0.416072	0.945618	901	0.0338252	0.036658	0.355663	0.0739421	-0.88196	-0.00808383	0.0401169	-0.918618	-0.363747
2466	Tb427_110080800	Tb427_110080800		ThiF family, putative	32.366	1	8.5	2	0	10.796				0.142016	0.653043	1.05076	954.667	-0.271925	0.804747	0.996268	1082.33	-0.413941	0.416512	0.945336	900.333	0.0338842	0.0367748	0.355389	0.0739767	-0.881558	-0.00819459	0.0400925	-0.918332	-0.363583				0.0480871	0.899448	1.0574	1274.67	0.0362574	0.872609	1.09866	1233.67	-0.0118297	0.765643	1.08573	664
494	Tb427_020021800	Tb427_020021800		GMP-PDE, delta subunit, putative	22.66	1	7.1	1	0	10.379				0.141285	0.653043	1.05279	953.667	-0.269494	0.79473	1.00239	1075.67	-0.410779	0.419155	0.943663	898	0.0352036	0.0393852	0.349267	0.0747507	-0.872563	-0.01067	0.0395471	-0.911948	-0.359937				0.218573	0.326859	1.01195	747.333	0.263634	0.100351	0.591439	499.667	0.045061	0.573665	1.08034	829.333
2396	Tb427_110059500	Tb427_110059500		Malic enzyme, N-terminal domain/Malic enzyme, NAD binding domain containing protein, putative	61.522	1	6.9	3	0	142.29				0.141242	0.652198	1.05345	953.333	-0.269346	0.79473	1.00164	1074	-0.410588	0.419596	0.937098	897.333	0.0352902	0.039531	0.348904	0.0747977	-0.872017	-0.0108205	0.0395076	-0.911548	-0.359724				-0.481061	0.991339	1.03085	1553.67	-0.47311	0.983298	1.05146	1499.67	0.00795129	0.712569	1.10789	713.333
1378	Tb427_080035600	Tb427_080035600		Ribosomal protein S9/S16, putative	50.128	1	8.1	3	0	53.569				0.141238	0.639468	1.06261	919.667	-0.174551	0.480528	1.00235	815	-0.315789	0.595783	1.01726	768	1.39255	-1.1053	0.136468	0.0820232	-0.607914	0.00223729	-1.31052	0.497387	-0.134231				-0.767053	0.937833	1.04112	1348.67	-0.883134	0.950073	1.07695	1378.67	-0.116081	0.590303	1.08743	816
2694	Tb427_110165900	Tb427_110165900		PSP1 C-terminal conserved region containing protein, putative	42.227	1	5.6	2	0	16.926				0.140981	0.651354	1.05311	952.667	-0.26848	0.789961	1.00165	1070.67	-0.409461	0.419155	0.942396	897.667	0.0358089	0.0404046	0.346728	0.0750761	-0.868815	-0.0117008	0.0392672	-0.90922	-0.358429
805	Tb427_080079700;Tb427_040053700	Tb427_080079700;Tb427_040053700		Serine-threonine protein phosphatase N-terminal domain/Calcineurin-like phosphoesterase, putative ;Serine-threonine protein phosphatase N-terminal domain/Calcineurin-like phosphoesterase, putative	39.294	2	10.1	3	0	7.4547				0.140483	0.650508	1.05377	952.333	-0.266744	0.779898	1.00875	1058	-0.407226	0.418715	0.94394	897.333	0.0369383	0.0421882	0.342321	0.0756339	-0.862367	-0.0134986	0.0386956	-0.904555	-0.35582				-0.164734	0.979237	1.0446	1479	1.45957	0.331957	0.888222	751.667	1.62431	0.996423	1.0295	165
2257	Tb427_110017000	Tb427_110017000		hypothetical protein, conserved	98.074	1	6.1	3	0	3.8275				0.140271	0.648816	1.05205	951	-0.265921	0.778843	1.00894	1053.67	-0.406192	0.419596	0.939604	897.333	0.0374672	0.0430997	0.340246	0.0758924	-0.859281	-0.0143757	0.0384253	-0.902381	-0.354622				0.111692	0.897422	1.05923	1271.33	0.0129128	0.913616	1.08339	1299.33	-0.0987795	0.748244	1.09792	680.667
1003	Tb427_060033700	Tb427_060033700		WD domain, G-beta repeat, putative	48.897	1	6.4	2	0	34.631				0.139182	0.616687	1.07042	911.667	0.135603	0.137509	0.796984	516.333	-0.00357914	0.919905	1.02654	456.667	0.071091	0.2259	0.120554	0.0792472	0.294323	0.0332376	0.0081562	0.0684228	-0.0873164				0.0463837	0.660153	1.08236	1016.33	0.0924171	0.548528	1.01153	925.667	0.0460334	0.636159	1.09568	778.667
2003	Tb427_100093400	Tb427_100093400		Fis1 C-terminal tetratricopeptide repeat, putative	26.798	1	9.1	2	0	10.241				0.139038	0.648393	1.0534	949	-0.261161	0.759791	1.03805	1038.67	-0.400199	0.421801	0.935784	897.333	0.0407107	0.0478351	0.328568	0.0773652	-0.841445	-0.0194029	0.0366545	-0.88928	-0.347971				0.0814666	0.70241	1.08733	1052.67	0.320678	0.319066	0.88303	740.667	0.239211	0.893498	1.0546	510
2739	Tb427_110182500	Tb427_110182500		Peptidase family C54, putative	37.671	1	7.8	2	0	5.126				0.139031	0.647969	1.05374	948.667	-0.261137	0.759425	1.0384	1038.33	-0.400168	0.422243	0.9306	897	0.0407285	0.0478587	0.328507	0.0773716	-0.841355	-0.0194263	0.0366432	-0.889214	-0.347933
657	Tb427_030054400	Tb427_030054400		Redoxin/AhpC/TSA family/Thioredoxin/Thioredoxin-like, putative	22.194	1	20.7	4	0	7.6571				0.138737	0.646697	1.05474	948	-0.260058	0.753892	1.05848	1037	-0.398795	0.422243	0.935524	896.667	0.0415245	0.0489158	0.32577	0.0776611	-0.837363	-0.0204733	0.0361366	-0.886278	-0.346244				1.09222	0.0744332	0.517822	452.333	0.915041	0.0436491	0.475052	378.667	-0.177177	0.298348	0.92368	1052.33
2574	Tb427_110126800	Tb427_110126800		hypothetical protein, conserved	20.053	1	11.2	2	0.00085034	2.4169				0.138701	0.40597	1.10389	767.667	-0.164564	0.783047	1.0066	1061	-0.303265	0.348646	0.983136	951.667	0.101282	0.161456	0.153363	0.0748909	-0.546755	-0.0218276	-0.0263911	-0.708212	-0.175191				0.0398309	0.563215	1.04842	937.333	0.103723	0.428839	0.936898	831	0.0638924	0.833051	1.06395	592.333
2323	Tb427_110035800	Tb427_110035800		Snf7, putative	22.32	1	10.3	2	0.0054752	1.8307				0.138694	0.406846	1.1027	766.667	-0.163682	0.783047	1.00738	1061.67	-0.302377	0.347802	1.0027	952.333	0.101472	0.162245	0.152367	0.0747975	-0.544323	-0.0215215	-0.0266742	-0.706568	-0.173888
1466	Tb427_080073900;Tb427_080073800	Tb427_080073900;Tb427_080073800		Translationally controlled tumour protein, putative ;Translationally controlled tumour protein, putative	19.35	2	11.8	2	0	25.505				0.138674	0.408162	1.09563	766.333	-0.162661	0.783396	1.00628	1063	-0.301335	0.349069	0.981024	951.667	0.101548	0.162898	0.151578	0.0747199	-0.541455	-0.0212474	-0.026828	-0.704352	-0.172825				0.264012	0.192659	0.782098	621	0.723426	0.0601447	0.510511	421.333	0.459414	0.841647	1.05742	582
1972	Tb427_100079100	Tb427_100079100		hypothetical protein, conserved	21.469	1	15.3	3	0	14.671				0.138672	0.413432	1.06212	771.667	-0.167337	0.778491	1.01161	1057	-0.306009	0.348646	0.986457	952.333	0.100223	0.158781	0.157012	0.0751961	-0.554539	-0.0226674	-0.0250265	-0.71332	-0.179679				-0.000583809	0.436367	1.00015	837	0.625326	0.0567808	0.521913	413.333	0.62591	0.878409	1.06079	533
550	Tb427_030012400	Tb427_030012400		PRP38 family, putative	60.877	1	4.8	2	0	3.2449				0.13867	0.415192	1.05852	772.667	-0.167492	0.777785	1.01306	1057.33	-0.306162	0.348646	0.988126	953	0.10016	0.158622	0.157227	0.0752139	-0.554983	-0.0227063	-0.0249459	-0.713605	-0.179934
1242	Tb427_070062700	Tb427_070062700		hypothetical protein, conserved	68.326	1	3.6	2	0	12.082				0.138662	0.408601	1.08636	765.667	-0.162048	0.783047	1.00815	1063	-0.300711	0.349914	0.971985	951.667	0.101594	0.163289	0.151105	0.0746734	-0.539735	-0.0210831	-0.0269203	-0.703024	-0.172188				0.0539424	0.759793	1.08437	1105.33	0.085288	0.635756	1.04526	996	0.0313456	0.497041	1.08456	890
1841	Tb427_100032500	Tb427_100032500		hypothetical protein, conserved	38.603	1	11.8	4	0	7.8079				0.13864	0.418715	1.05784	774	-0.169548	0.776725	1.01404	1057	-0.308188	0.349492	0.974041	953.667	0.0993918	0.156444	0.160085	0.0754472	-0.560754	-0.0233363	-0.0239446	-0.717198	-0.183421				0.620892	0.212643	0.832734	642	0.0708059	0.524087	0.990128	906.333	-0.550087	0.163585	0.720101	1187
1201	Tb427_070047200	Tb427_070047200		GNS1/SUR4 family, putative	34.013	1	25.7	7	0	127.4				0.138628	0.420037	1.05799	776.667	-0.170416	0.776725	1.01483	1056	-0.309043	0.349069	0.982673	953	0.0990675	0.155524	0.161291	0.0755457	-0.56319	-0.0236024	-0.0235217	-0.718714	-0.184894				1.20675	0.376815	1.02526	789	0.392274	0.156454	0.719041	579.333	-0.814478	0.293812	0.920887	1056.33
2266	Tb427_110019100	Tb427_110019100		FYVE zinc finger/TCP-1/cpn60 chaperonin family/Phosphatidylinositol-4-phosphate 5-Kinase, putative	159.99	1	1.5	1	0.00085143	2.4218				0.138626	0.420478	1.05751	777	-0.170562	0.776017	1.01708	1056	-0.309188	0.348646	0.984793	953.333	0.0990128	0.155369	0.161495	0.0755623	-0.563601	-0.0236472	-0.0234504	-0.71897	-0.185142
1625	Tb427_090051200	Tb427_090051200		Putative methyltransferase, putative	27.997	1	5.7	1	0.004353	1.9185				0.138604	0.410796	1.06845	768.333	-0.159167	0.778843	1.00972	1059.67	-0.297771	0.354576	0.967287	950	0.101816	0.165194	0.148801	0.0745435	-0.532231	-0.019814	-0.027273	-0.697425	-0.168615
1472	Tb427_080076500	Tb427_080076500		Insulinase (Peptidase family M16)/Peptidase M16 inactive domain/Middle or third domain of peptidase_M16, putative	118.83	1	4.2	4	0	5.9174				0.138603	0.410356	1.07063	768	-0.159128	0.778491	1.0124	1059.33	-0.297731	0.355	0.962177	949.667	0.10182	0.165221	0.148769	0.0745422	-0.532131	-0.0197938	-0.0272774	-0.697352	-0.168563				-0.405244	0.994235	1.02784	1581.67	-0.374946	0.987101	1.04357	1522.33	0.0302982	0.892659	1.05502	511.333
2426	Tb427_110068400	Tb427_110068400		PUB domain containing protein, putative	45.429	1	5	2	0	3.082				0.138601	0.421801	1.0498	778.667	-0.172432	0.776017	1.01628	1056	-0.311033	0.349492	0.972423	953.667	0.0983046	0.153443	0.164055	0.0757664	-0.568799	-0.0242638	-0.0225382	-0.722243	-0.188319				-0.028603	0.88403	1.07416	1250.33	0.680278	0.405556	0.930733	812.333	0.708881	0.978237	1.05881	300.667
1942	Tb427_100067000	Tb427_100067000		DEAD/DEAH box helicase/Helicase conserved C-terminal domain/Domain of unknown function (DUF4217), putative	68.678	1	4.3	2	0	4.1023				0.1386	0.409917	1.07116	767.333	-0.158969	0.777432	1.01338	1059	-0.297568	0.355425	0.961772	949	0.101832	0.165328	0.14864	0.0745369	-0.53173	-0.0197131	-0.0272951	-0.697057	-0.168353
1305	Tb427_080008400	Tb427_080008400		VID27 C-terminal WD40-like domain containing protein, putative	61.673	1	6.1	3	0	110.65				0.138585	0.423567	1.04642	780.333	-0.173651	0.776017	1.01788	1054	-0.312236	0.348224	1.00047	954	0.0978427	0.152191	0.165722	0.0758991	-0.572185	-0.0246677	-0.0219436	-0.724376	-0.19039				-0.00693018	0.694419	1.08633	1045.67	0.435514	0.231628	0.807284	661	0.442444	0.910488	1.05225	481.333
1287	Tb427_070081000	Tb427_070081000		hypothetical protein, conserved	47.405	1	14.6	5	0	12.621				0.138585	0.409478	1.07336	769	-0.158189	0.775662	1.01821	1057.33	-0.296774	0.358402	0.962056	946.333	0.101888	0.165865	0.148002	0.074506	-0.529748	-0.0193256	-0.0273818	-0.695614	-0.167327				0.547872	0.363034	1.0354	777.667	0.352859	0.296833	0.876176	721.333	-0.195013	0.560282	1.07453	840
1309	Tb427_080009300	Tb427_080009300		hypothetical protein, conserved	50.174	1	4.1	1	0.00085361	2.4335				0.138566	0.424892	1.04507	782.333	-0.175119	0.774597	1.01921	1053.67	-0.313685	0.348224	0.998758	954.667	0.0972865	0.150683	0.167729	0.0760588	-0.576261	-0.0251539	-0.0212277	-0.726944	-0.192883
2365	Tb427_110048700	Tb427_110048700		hypothetical protein, conserved	64.692	1	4.9	2	0	4.445				0.138564	0.409039	1.07896	769.333	-0.157038	0.772816	1.02168	1055.67	-0.295602	0.361812	0.965025	944	0.101964	0.166679	0.14705	0.074454	-0.526804	-0.0187632	-0.0275097	-0.693483	-0.165813
1131	Tb427_070026100	Tb427_070026100		hypothetical protein, conserved	149.13	1	1.4	2	0.00044092	2.7617				0.138563	0.425333	1.04462	782.667	-0.175359	0.774953	1.01807	1054.33	-0.313922	0.347802	1.00965	955	0.0971953	0.150435	0.168058	0.076085	-0.57693	-0.0252336	-0.0211104	-0.727365	-0.193292
720	Tb427_040019900	Tb427_040019900		hypothetical protein, conserved	17.461	1	10.2	1	0.009542	1.7094				0.138554	0.409478	1.07673	767.667	-0.15646	0.77067	1.02126	1054.33	-0.295014	0.362239	0.964628	943	0.102002	0.167087	0.146572	0.074428	-0.525328	-0.0184813	-0.0275739	-0.692415	-0.165054
377	Tb427_010006800	Tb427_010006800		hypothetical protein, conserved	62.87	1	2.1	1	0.00084531	2.376				0.13854	0.427985	1.04653	784.333	-0.17713	0.769234	1.02831	1053.67	-0.315671	0.348646	0.989801	954.333	0.0965349	0.148644	0.170442	0.0762544	-0.581968	-0.0256773	-0.0202805	-0.730612	-0.196119
901	Tb427_050038600	Tb427_050038600		Ubiquitin-2 like Rad60 SUMO-like/Ubiquitin family, putative	12.378	1	10.5	1	0.001249	2.2697				0.138537	0.429312	1.04368	786.333	-0.177402	0.769952	1.02355	1053.33	-0.315939	0.348224	1.00219	954.333	0.0964353	0.148374	0.170801	0.0762763	-0.582763	-0.0257203	-0.020159	-0.731137	-0.196521				0.895045	0.309413	1.0279	732.333	0.91254	0.202039	0.774119	631	0.0174949	0.788658	1.0854	641
1570	Tb427_090032200	Tb427_090032200		Polyprenyl synthetase, putative	39.28	1	15.6	5	0	8.6973				0.138523	0.43064	1.04237	787.333	-0.178525	0.768874	1.02865	1052	-0.317048	0.347379	1.01193	954.333	0.0960244	0.14726	0.172284	0.0763668	-0.586044	-0.0258979	-0.0196576	-0.733304	-0.198182				-0.209444	0.844624	1.08735	1196.67	-0.375461	0.852814	1.1043	1207	-0.166016	0.328816	0.973824	1026
1091	Tb427_070012200	Tb427_070012200		RNA recognition motif. (a.k.a. RRM, RBD, or RNP domain), putative	29.838	1	7.6	2	0	6.2257				0.138522	0.431082	1.04194	788	-0.178626	0.769234	1.02667	1052	-0.317147	0.346957	1.016	954.333	0.0959874	0.14716	0.172417	0.0763749	-0.586339	-0.0259139	-0.0196125	-0.733498	-0.198331
520	Tb427_020030600	Tb427_020030600		hypothetical protein, conserved	32.893	1	4.9	1	0	3.8626				0.13852	0.409478	1.07842	768.667	-0.154823	0.767432	1.03001	1050.67	-0.293343	0.366087	0.967187	939	0.10211	0.168197	0.145254	0.0743534	-0.521181	-0.0176415	-0.0277563	-0.689378	-0.162895				-0.0526715	0.832486	1.08511	1182	0.803912	0.232649	0.807671	662	0.856584	0.899448	1.05391	500.333
753	Tb427_040030900	Tb427_040030900		hypothetical protein, conserved	72.648	1	15.1	8	0	126.11				0.13852	0.410796	1.07011	769.667	-0.154823	0.768514	1.02981	1051.67	-0.293343	0.367372	0.961483	940	0.10211	0.168197	0.145254	0.0743534	-0.521181	-0.0176415	-0.0277563	-0.689378	-0.162895				0.725942	0.634948	1.06869	995.333	2.17408	0.0209038	0.289714	296.333	1.44814	0.997526	1.02349	146
2077	Tb427_100123100	Tb427_100123100		hypothetical protein, conserved	83.434	1	4.7	3	0	6.5261				0.13852	0.431525	1.04001	788.333	-0.17878	0.769593	1.02388	1052.33	-0.3173	0.346957	1.01246	954	0.0959308	0.147006	0.172622	0.0763874	-0.58679	-0.0259384	-0.0195435	-0.733797	-0.19856
1398	Tb427_080047000	Tb427_080047000		WD domain, G-beta repeat/Anaphase-promoting complex subunit 4 WD40 domain containing protein, putative	46.138	1	8.1	3	0	6.9464				0.138509	0.435069	1.03957	790	-0.179617	0.769593	1.0247	1051.33	-0.318126	0.347802	1.0079	952.667	0.0956246	0.146176	0.173727	0.0764548	-0.589236	-0.0260707	-0.0191697	-0.735411	-0.199798				0.468266	0.147966	0.685355	568.667	0.056264	0.380484	0.912132	792	-0.412002	0.13979	0.666632	1217
414	Tb427_010020700	Tb427_010020700		hypothetical protein, conserved	18.698	1	9.5	1	0	2.9041				0.138504	0.409039	1.08237	768.333	-0.154295	0.766709	1.02986	1048.67	-0.292799	0.36823	0.962223	939.333	0.102144	0.168503	0.144864	0.0743287	-0.519886	-0.0173276	-0.0278157	-0.688389	-0.162192
1693	Tb427_090071400	Tb427_090071400		Cys/Met metabolism PLP-dependent enzyme/DegT/DnrJ/EryC1/StrS aminotransferase family/Beta-eliminating lyase/Aminotransferase class I and II/Aminotransferase class-V, putative	44.716	1	8.3	2	0	41.116				0.138501	0.435513	1.03767	789.667	-0.18002	0.769234	1.02585	1051.67	-0.318521	0.347802	1.00616	953.667	0.095485	0.14574	0.174277	0.0764938	-0.590442	-0.0261111	-0.0189913	-0.736183	-0.200389
1396	Tb427_080046400	Tb427_080046400		hypothetical protein, conserved	135.52	1	0.9	1	0.00083752	2.3263				0.138495	0.408601	1.08464	768	-0.154013	0.765986	1.03137	1048.33	-0.292508	0.369517	0.961088	938.667	0.102163	0.168667	0.144656	0.0743155	-0.519194	-0.0171598	-0.0278474	-0.687861	-0.161816
2526	Tb427_110106700	Tb427_110106700		hypothetical protein, conserved	22.519	1	8.6	1	0	2.9677				0.13849	0.408162	1.09038	767.667	-0.153833	0.765986	1.03054	1048.33	-0.292323	0.369946	0.956265	938.333	0.102175	0.168771	0.144524	0.0743071	-0.518753	-0.0170531	-0.0278676	-0.687525	-0.161577
1049	Tb427_060051300	Tb427_060051300		Ankyrin repeats (3 copies)/Ankyrin repeats (many copies)/Ankyrin repeat, putative	46.439	1	5.3	2	0	3.5146				0.138488	0.435513	1.03915	790.333	-0.180702	0.768874	1.02947	1049.67	-0.31919	0.346957	1.01778	952.667	0.0952604	0.14504	0.175164	0.0765505	-0.592435	-0.026223	-0.0187099	-0.737474	-0.201387				0.0572201	0.831637	1.08559	1181	0.074479	0.68171	1.03718	1034.67	0.017259	0.660549	1.10444	758.333
1884	Tb427_100047400	Tb427_100047400		SPFH domain / Band 7 family, putative	32.215	1	43.7	12	0	74.148				0.138488	0.436843	1.03936	791.333	-0.180702	0.769952	1.02193	1050.67	-0.31919	0.348224	0.99535	953.667	0.0952604	0.14504	0.175164	0.0765505	-0.592435	-0.026223	-0.0187099	-0.737474	-0.201387				2.93318	0.00480599	0.106573	181.667	2.47707	0.00157427	0.0698188	125.333	-0.456104	0.074598	0.442598	1322.33
1407	Tb427_080050200	Tb427_080050200		hypothetical protein, conserved	30.985	1	4	1	0	3.1288				0.138468	0.645424	1.05575	948.667	-0.258557	0.748676	1.06726	1032.67	-0.397025	0.423125	0.930098	896.333	0.0425575	0.0505963	0.32225	0.078041	-0.831897	-0.0218143	0.0354835	-0.882493	-0.344065
928	Tb427_050052200	Tb427_050052200		hypothetical protein, conserved	68.313	1	3.3	2	0	4.4959				0.138463	0.440393	1.04336	792.667	-0.181636	0.771387	1.0214	1049.67	-0.320099	0.347802	1.0114	953.667	0.0948895	0.143913	0.176587	0.0766349	-0.595182	-0.02636	-0.0182546	-0.739095	-0.202947				-0.120868	0.935915	1.04095	1344.33	-0.682144	0.954716	1.07466	1391.33	-0.561276	0.185642	0.767665	1161.67
1253	Tb427_070068000	Tb427_070068000		ADP-ribosylation factor family/Signal recognition particle receptor beta subunit/Gtr1/RagA G protein conserved region/Ras of Complex, Roc, domain of DAPkinase/Ras family, putative	20.714	1	11.1	2	0.00086768	2.5938				0.138447	0.442613	1.04567	792.667	-0.182133	0.769952	1.02274	1049.33	-0.32058	0.346536	1.01833	953.333	0.0946768	0.14326	0.177404	0.0766833	-0.596657	-0.0264247	-0.0179935	-0.739918	-0.203828				1.02506	0.379667	1.0236	791.333	0.213292	0.538427	1.00756	917.667	-0.811767	0.148487	0.680661	1205.67
2601	Tb427_110133700	Tb427_110133700		hypothetical protein, conserved	68.234	1	1.9	1	0	23.344				0.138438	0.408162	1.08865	767	-0.152157	0.762351	1.03312	1045.33	-0.290595	0.372524	0.959966	934	0.102287	0.169756	0.143271	0.0742408	-0.514615	-0.0160982	-0.0280458	-0.684371	-0.15937				0.0423961	0.622778	1.07159	985.333	0.0968278	0.495772	0.972898	884	0.0544317	0.760139	1.08749	669.333
956	Tb427_060018400	Tb427_060018400		Leucine Rich repeat, putative	38.849	1	11.6	5	0	11.198				0.138433	0.407723	1.10151	766.333	-0.151985	0.761621	1.03548	1045	-0.290418	0.372954	0.959598	933.333	0.102299	0.169862	0.143137	0.0742381	-0.51418	-0.0160145	-0.0280605	-0.684042	-0.159151				1.27561	0.0191876	0.225422	288	0.748152	0.0202747	0.287738	293.333	-0.527457	0.0515859	0.341468	1374.67
2488	Tb427_110089900	Tb427_110089900		Protein kinase domain/Protein tyrosine kinase/Kinase-like, putative	35.54	1	3.6	1	0	23.582				0.138432	0.443946	1.04293	793.333	-0.182593	0.769234	1.02503	1049.33	-0.321025	0.345271	1.01818	953.667	0.0944798	0.142656	0.17816	0.0767281	-0.598023	-0.0264846	-0.0177517	-0.740679	-0.204645
2612	Tb427_110136500;Tb427_110136400;Tb427_110136200	Tb427_110136500;Tb427_110136400;Tb427_110136200		hypothetical protein, conserved ;hypothetical protein, conserved ;hypothetical protein, conserved	14.091	3	17.4	2	0	8.6466				0.138428	0.407723	1.09797	766	-0.151846	0.76089	1.03617	1044	-0.290274	0.373815	0.958866	932.667	0.102308	0.169948	0.143028	0.0742359	-0.513828	-0.0159468	-0.0280724	-0.683777	-0.158974				0.046889	0.472114	1.02138	865.333	0.115596	0.35499	0.890739	771	0.0687066	0.716298	1.10786	710
1126	Tb427_070024000	Tb427_070024000		hypothetical protein, conserved	59.271	1	2	1	0.0012412	2.2417				0.138407	0.408162	1.09739	766	-0.151188	0.757955	1.0432	1039	-0.289595	0.374676	0.953772	931.667	0.102354	0.170354	0.142511	0.0742256	-0.512163	-0.0156261	-0.0281288	-0.682518	-0.158137
2609	Tb427_110135300	Tb427_110135300		ADP-ribosylglycohydrolase, putative	38.201	1	3.2	1	0.0088123	1.7343				0.138405	0.44528	1.04023	795	-0.183281	0.766348	1.0302	1048	-0.321686	0.345271	1.0164	954.333	0.0940422	0.141717	0.179454	0.076795	-0.600064	-0.0265741	-0.0172472	-0.741781	-0.206028				0.0411868	0.525776	1.04099	907.667	0.108416	0.39936	0.926097	807.333	0.0672293	0.79891	1.07859	630.333
2304	Tb427_110030300	Tb427_110030300		hypothetical protein, conserved	33.864	1	11.4	3	0	5.6366				0.138393	0.409039	1.08066	766	-0.150773	0.756481	1.04374	1036.67	-0.289166	0.375537	0.953068	931	0.102383	0.17061	0.142186	0.0742191	-0.511115	-0.0154241	-0.0281644	-0.681725	-0.15761				-0.0832745	0.944583	1.03887	1364.67	1.59302	0.0469599	0.484342	388	1.6763	0.999655	1.00418	76
2117	Tb427_100137300	Tb427_100137300		Protein tyrosine kinase/Protein kinase domain containing protein, putative	39.183	1	2.7	1	0.00083893	2.3348				0.13839	0.408601	1.08292	766	-0.150679	0.756112	1.04582	1035.33	-0.289069	0.375968	0.952719	930.667	0.10239	0.170668	0.142112	0.0742176	-0.510877	-0.0153784	-0.0281724	-0.681545	-0.157491				0.0554115	0.776466	1.09322	1121.67	0.083602	0.638579	1.04313	998.333	0.0281905	0.52282	1.08605	869.667
495	Tb427_020022000;Tb427_020021900	Tb427_020022000;Tb427_020021900		Amino-transferase class IV, putative ;Amino-transferase class IV, putative	40.549	2	3.5	1	0	3.7332				0.138382	0.408601	1.08809	766	-0.150417	0.755373	1.0535	1034	-0.288799	0.376399	0.95237	929.667	0.102408	0.170829	0.141907	0.0742135	-0.510214	-0.0152508	-0.0281949	-0.681044	-0.157158				-0.857445	0.992571	1.03032	1564.67	-0.752228	0.859708	1.09879	1216	0.105217	0.843816	1.05715	579.333
2332	Tb427_110038000	Tb427_110038000		hypothetical protein, conserved	166.14	1	1.1	2	0.0012366	2.2283				0.138371	0.408162	1.09387	765.333	-0.150094	0.754633	1.0551	1032	-0.288464	0.378125	0.949564	929	0.102429	0.17103	0.141654	0.0742085	-0.509396	-0.0150932	-0.028221	-0.680426	-0.156747				0.0421592	0.911045	1.04948	1294.67	0.0185196	0.906902	1.08853	1287.33	-0.0236396	0.831068	1.06449	594.667
1410	Tb427_080051100	Tb427_080051100		ADP-ribosylation factor family/Gtr1/RagA G protein conserved region/50S ribosome-binding GTPase/Ras of Complex, Roc, domain of DAPkinase/Ras family, putative	24.018	1	17.9	2	0	5.6868				0.13836	0.447948	1.04355	796.333	-0.184378	0.765261	1.03372	1046	-0.322738	0.346957	1.01423	952.667	0.0933237	0.140214	0.181542	0.0769018	-0.603318	-0.0267169	-0.0164219	-0.743532	-0.208259				0.677083	0.11031	0.596617	515.667	0.385561	0.0874796	0.554246	477.333	-0.291522	0.242984	0.858673	1103
984	Tb427_060028200;Tb427_060027600;Tb427_060027000	Tb427_060028200;Tb427_060027600;Tb427_060027000		AdoMet dependent proline di-methyltransferase/Methyltransferase domain containing protein, putative ;AdoMet dependent proline di-methyltransferase/Methyltransferase domain containing protein, putative ;AdoMet dependent proline di-methyltransferase/Methyltr	28.09	3	13.6	3	0	8.5443				0.13835	0.409478	1.07504	766.333	-0.149673	0.753521	1.05885	1029.67	-0.288022	0.381149	0.955726	925.333	0.1024	0.171296	0.141354	0.074208	-0.50833	-0.0148958	-0.0281916	-0.679626	-0.156249				-2.03172	0.995377	1.02365	1595.33	-0.932118	0.979237	1.05539	1479	1.0996	0.994587	1.03605	189.333
1283	Tb427_070079800	Tb427_070079800		Domain of unknown function (DUF4139), putative	77.567	1	11.1	6	0	71.962				0.138306	0.645424	1.05678	948.667	-0.257651	0.748676	1.06817	1031.33	-0.395956	0.424008	0.929599	895	0.0431808	0.0516103	0.320126	0.0782702	-0.828598	-0.0226234	0.0350894	-0.880209	-0.34275				0.0572254	0.813149	1.08788	1160	0.078037	0.663711	1.03646	1019.33	0.0208115	0.626033	1.10177	787
1937	Tb427_100065000	Tb427_100065000		Proteasome subunit, putative	34.416	1	11	3	0	5.7221				0.138286	0.452399	1.03662	800.667	-0.186093	0.765261	1.03205	1045.67	-0.324379	0.347802	1.00443	953.333	0.0922481	0.138042	0.184569	0.0770546	-0.60819	-0.0271428	-0.0151935	-0.746232	-0.211712				0.0562586	0.426335	0.996466	829	0.125071	0.308646	0.880285	731.667	0.0688119	0.559863	1.07489	840.333
2273	Tb427_110022000	Tb427_110022000		hypothetical protein, conserved	32.866	1	3.8	1	0	23.852				0.138279	0.412993	1.06425	768.667	-0.148446	0.746802	1.06823	1023.67	-0.286725	0.387648	0.954868	921.667	0.102216	0.171893	0.140729	0.074269	-0.505207	-0.014399	-0.0279467	-0.677099	-0.155128
2478	Tb427_110085100	Tb427_110085100		hypothetical protein, conserved	22.019	1	17	3	0	4.3003				0.138263	0.451509	1.0417	800	-0.186634	0.765261	1.03122	1046	-0.324897	0.348224	0.99028	954	0.091914	0.137377	0.185497	0.0771013	-0.609703	-0.0273018	-0.0148127	-0.74708	-0.212799				-0.0684445	0.934413	1.04124	1341	0.880635	0.40804	0.931612	814.333	0.94908	0.992247	1.04528	213.333
1920	Tb427_100060900	Tb427_100060900		NMDA receptor-regulated protein 1, putative	82.175	1	2.8	2	0	3.4476				0.138216	0.45329	1.03583	803.667	-0.18769	0.765261	1.03289	1044.67	-0.325907	0.348224	0.993654	954	0.0912627	0.136081	0.187306	0.0771922	-0.612652	-0.0276115	-0.0140705	-0.748733	-0.214917				0.123663	0.765985	1.0897	1111.33	0.0627696	0.738614	1.07051	1085.33	-0.0608932	0.532105	1.07634	862.333
1729	Tb427_090082900	Tb427_090082900		hypothetical protein, conserved	36.789	1	7.7	2	0	5.3177				0.138194	0.417393	1.05609	772.333	-0.14712	0.736573	1.0832	1017	-0.285314	0.394171	0.95548	916.333	0.101957	0.172459	0.140166	0.0743965	-0.502055	-0.0137001	-0.0275609	-0.674514	-0.153866				0.0316812	0.699375	1.08642	1050	0.195138	0.386617	0.916922	797	0.163457	0.802057	1.0771	627
1982	Tb427_100083300	Tb427_100083300		Translation machinery-associated protein 16, putative	27.517	1	11.2	2	0	3.8404				0.138152	0.645	1.05712	948.333	-0.256792	0.750545	1.0663	1028.33	-0.394945	0.425333	0.927648	894.333	0.0437712	0.0525708	0.318115	0.0784873	-0.825474	-0.0233898	0.0347161	-0.878045	-0.341505
2459	Tb427_110078800	Tb427_110078800		hypothetical protein, conserved	33.423	1	8.8	1	0.0073815	1.795				0.13811	0.459976	1.03417	807	-0.190118	0.763444	1.03377	1045.33	-0.328228	0.349069	0.976111	952.667	0.0897653	0.133101	0.191464	0.0774014	-0.619432	-0.0283237	-0.012364	-0.752534	-0.219788
1173	Tb427_070039100	Tb427_070039100		Ribosomal L28e protein family/Mak16 protein C-terminal region containing protein, putative	32.859	1	4	1	0	5.6618				0.138087	0.459976	1.03556	808.667	-0.190644	0.761986	1.03346	1045.33	-0.328731	0.350337	0.971548	952.333	0.0894409	0.132456	0.192365	0.0774467	-0.620901	-0.028478	-0.0119942	-0.753357	-0.220843
839	Tb427_050016300	Tb427_050016300		DEAD/DEAH box helicase/Helicase conserved C-terminal domain/Helicase associated domain (HA2)/Oligonucleotide/oligosaccharide-binding (OB)-fold, putative	81.368	1	5.7	3	0	4.3299				0.138072	0.419596	1.05847	776	-0.145329	0.725005	1.07849	1008	-0.283402	0.404655	0.955991	910	0.101592	0.173251	0.139374	0.0745659	-0.497801	-0.0127528	-0.0270263	-0.671052	-0.152127
688	Tb427_040007900	Tb427_040007900		hypothetical protein, conserved	34.468	1	16.4	4	0	85.383				0.138057	0.462207	1.03364	810.667	-0.191333	0.76089	1.03701	1046.33	-0.32939	0.351184	0.9659	952.333	0.0890159	0.13161	0.193545	0.077506	-0.622826	-0.0286801	-0.0115099	-0.754436	-0.222225				-0.121124	0.542639	1.05092	921	1.3078	0.00967959	0.190796	229.333	1.42892	0.999444	1.00511	89
2535	Tb427_110108500	Tb427_110108500		Vacuolar protein sorting-associated protein 26, putative	41.363	1	11.2	3	0	35.838				0.138007	0.420478	1.05592	776	-0.144399	0.720321	1.07535	1004.33	-0.282406	0.411674	0.949799	905.667	0.1014	0.173621	0.138999	0.0746524	-0.495628	-0.0122219	-0.0267478	-0.669249	-0.151221				0.102318	0.361018	1.03465	776	0.262084	0.0887696	0.560417	479.667	0.159766	0.45652	1.06561	922
1573	Tb427_090032600	Tb427_090032600		ThiF family, putative	42.055	1	3.9	1	0	16.332				0.137984	0.42136	1.05183	776	-0.144106	0.717968	1.07471	1002.33	-0.28209	0.414312	0.946756	903.667	0.101338	0.173707	0.138907	0.0746783	-0.49497	-0.0120265	-0.0266596	-0.668678	-0.150933
2366	Tb427_110049300	Tb427_110049300		hypothetical protein, conserved	59.233	1	4.2	2	0.00044072	2.7552				0.137981	0.64415	1.06092	947.667	-0.255834	0.747177	1.06785	1030	-0.393815	0.425775	0.926199	892.333	0.0444305	0.0536433	0.315868	0.0787298	-0.821986	-0.0242456	0.0342992	-0.875629	-0.340114				0.0439518	0.633331	1.06901	994	0.0951856	0.512682	0.98324	897.333	0.0512338	0.716669	1.10747	709.667
683	Tb427_040006400	Tb427_040006400		WD domain, G-beta repeat/Coatomer WD associated region/Coatomer (COPI) alpha subunit C-terminus, putative	132.79	1	2.4	2	0	38.472				0.137946	0.422243	1.04934	777	-0.143609	0.714817	1.07287	998.667	-0.281555	0.416953	0.945055	901.333	0.101232	0.173854	0.138751	0.0747224	-0.493854	-0.0116949	-0.0265098	-0.667708	-0.150446				0.0423798	0.910674	1.0511	1294	0.0191584	0.905365	1.08816	1284.67	-0.0232215	0.830499	1.06607	595.333
1159	Tb427_070035700;Tb427_070035200	Tb427_070035700;Tb427_070035200		hypothetical protein, conserved ;hypothetical protein, conserved	35.598	2	4.2	1	0.0043651	1.9403				0.137931	0.422684	1.04888	778.667	-0.143412	0.712049	1.07449	995.667	-0.281342	0.419596	0.940862	899.667	0.10119	0.173912	0.138689	0.0747399	-0.493411	-0.0115635	-0.0264504	-0.667323	-0.150253
1115	Tb427_070019200	Tb427_070019200		Protein of unknown function (DUF1358), putative	27.454	1	8.9	2	0.00087336	2.6345				0.137925	0.423125	1.04842	779	-0.143333	0.71086	1.0756	994.333	-0.281257	0.42136	0.937288	898	0.101174	0.173935	0.138665	0.0747469	-0.493234	-0.0115108	-0.0264266	-0.667169	-0.150176				0.0462957	0.475491	1.02369	868	0.114955	0.35981	0.901559	775	0.0686596	0.725534	1.10861	701.667
2674	Tb427_110159000	Tb427_110159000		PheRS DNA binding domain 1/tRNA synthetases class II core domain (F), putative	57.086	1	7.5	4	0	19.751				0.137906	0.470692	1.02524	815	-0.19481	0.758323	1.04114	1044.33	-0.332716	0.350337	0.968342	949	0.0868939	0.127387	0.199438	0.0777539	-0.632685	-0.0294992	-0.00913997	-0.760072	-0.228937				-0.0704669	0.775797	1.09314	1121	0.872976	0.159172	0.720334	582.667	0.943443	0.910859	1.05063	480.667
1047	Tb427_060050700	Tb427_060050700		hypothetical protein, conserved	47.237	1	3.7	2	0.00086994	2.6082				0.137877	0.471585	1.02319	816	-0.195421	0.75869	1.04079	1045	-0.333299	0.350761	0.966322	948	0.0865413	0.12665	0.200441	0.0777887	-0.634479	-0.0295738	-0.00875266	-0.761129	-0.230015				-0.541852	0.76152	1.08509	1107	-0.590176	0.761865	1.08037	1107.33	-0.0483242	0.382934	1.02617	981
573	Tb427_030020700	Tb427_030020700		Cytidylate kinase, putative	33.968	1	2.6	1	0.00085179	2.4234				0.137862	0.424008	1.04443	779.667	-0.142525	0.705285	1.07298	991.333	-0.280388	0.427543	0.925239	893	0.101002	0.174173	0.138412	0.0748184	-0.491422	-0.0109726	-0.0261835	-0.665595	-0.149385				0.0408325	0.86121	1.08124	1218	0.172511	0.655789	1.04245	1012.67	0.131679	0.879774	1.0574	531
2309	Tb427_110031100	Tb427_110031100		hypothetical protein, conserved	68.817	1	3.9	2	0	3.2864				0.137851	0.643725	1.06126	947.333	-0.25511	0.744921	1.06919	1028.33	-0.392961	0.426659	0.92452	893	0.0449288	0.0544538	0.314171	0.078913	-0.81935	-0.0248924	0.0339842	-0.873804	-0.339063				0.596135	0.117749	0.621689	527	0.206503	0.13879	0.683924	556.667	-0.389632	0.224873	0.838077	1120.67
388	Tb427_010010800	Tb427_010010800		hypothetical protein, conserved	33.374	1	4.9	1	0	23.928				0.137843	0.424008	1.04597	780.333	-0.142272	0.702482	1.07359	989.333	-0.280115	0.430197	0.926196	891.333	0.100948	0.174248	0.138333	0.0748409	-0.490854	-0.0108039	-0.0261073	-0.665102	-0.149137
989	Tb427_060029100	Tb427_060029100		Mitochondrial glycoprotein, putative	25.379	1	10.6	2	0	93.351				0.137754	0.476056	1.01968	818.667	-0.197823	0.756481	1.04461	1042.33	-0.335577	0.355	0.963736	947	0.0852021	0.123773	0.204286	0.0779649	-0.64149	-0.029944	-0.00723722	-0.765264	-0.23423				0.260103	0.297969	1.02243	722.333	0.659364	0.0455212	0.489422	384	0.399261	0.544322	1.07891	852.667
955	Tb427_060018100	Tb427_060018100		Major intrinsic protein, putative	35.04	1	7.2	2	0	8.1821				0.137665	0.427985	1.04349	785.667	-0.139967	0.685058	1.06543	975.333	-0.277632	0.439505	0.919064	882.667	0.100458	0.174928	0.137611	0.0750452	-0.485678	-0.00926673	-0.0254129	-0.660606	-0.146877				0.373099	0.388256	0.992458	798.333	-0.130789	0.353387	0.891762	769.667	-0.503888	0.290427	0.918391	1059.33
2712	Tb427_110171200	Tb427_110171200		Cytidylyltransferase-like, putative	28.843	1	8.2	2	0	17.418				0.137594	0.431082	1.04044	788	-0.139113	0.678075	1.05752	967.333	-0.276707	0.443502	0.921669	879.333	0.100262	0.1752	0.137321	0.0751565	-0.483749	-0.00874622	-0.0251053	-0.658949	-0.146068				0.0897329	0.387026	0.997943	797.333	0.158344	0.203309	0.773968	632.333	0.0686111	0.394005	1.03244	972
418	Tb427_010022000	Tb427_010022000		RNA ligase/T4 RNA ligase 2 C-terminal, putative	47.423	1	2.4	1	0	5.42				0.137585	0.431968	1.03958	790	-0.139004	0.676012	1.05528	965.667	-0.276589	0.444835	0.922152	878	0.100237	0.175235	0.137285	0.0751707	-0.483502	-0.00867977	-0.0250661	-0.658737	-0.145964
349	Tb427_000225700	Tb427_000225700		Trypanosome variant surface glycoprotein C-terminal domain containing protein, putative	54.338	1	9.8	2	0.0098448	1.669				0.137583	0.485898	1.01862	828	-0.201215	0.752407	1.06263	1040.67	-0.338798	0.358402	0.9636	943	0.083355	0.119815	0.209578	0.0781967	-0.651431	-0.0304122	-0.00515825	-0.771245	-0.23999				0.0572049	0.815863	1.08905	1163	0.0775996	0.664894	1.03649	1020.33	0.0203947	0.629687	1.09624	784
2232	Tb427_110009800	Tb427_110009800		Family of unknown function (DUF5578), putative	57.543	1	4.2	2	0	2.9967				0.137569	0.434183	1.04191	792.333	-0.138805	0.673116	1.05371	963.667	-0.276373	0.447503	0.915223	876	0.100191	0.175298	0.137217	0.0751967	-0.483052	-0.00855836	-0.0249943	-0.658351	-0.145775
549	Tb427_030011800	Tb427_030011800		Sec23/Sec24 zinc finger/Sec23/Sec24 trunk domain/Sec23/Sec24 beta-sandwich domain/Sec23/Sec24 helical domain containing protein, putative	108.25	1	1.1	1	0	6.5326				0.137567	0.435069	1.04106	792.667	-0.138779	0.671457	1.05308	962.333	-0.276346	0.448838	0.912383	875	0.100185	0.175306	0.137208	0.0752	-0.482994	-0.00854267	-0.024985	-0.658301	-0.145751				0.0505354	0.889261	1.07025	1258.33	0.0442336	0.840007	1.10793	1191	-0.00630179	0.741484	1.10444	687
878	Tb427_050031700	Tb427_050031700		Domain of unknown function (DUF1726)/Helicase/GNAT acetyltransferase 2/Possible tRNA binding domain containing protein, putative	114.95	1	4.5	4	0	70.308				0.137467	0.489926	1.01689	829	-0.203462	0.750545	1.0672	1038	-0.340929	0.363093	0.963838	941	0.0819585	0.117076	0.213366	0.0783633	-0.657784	-0.0309655	-0.00359517	-0.774861	-0.244332
2042	Tb427_100108300	Tb427_100108300		Pentatricopeptide repeat domain/PPR repeat/PPR repeat family/Pentacotripeptide-repeat region of PRORP, putative	31.809	1	14.6	3	0	37.465				0.137359	0.450173	1.04438	802	-0.136907	0.657254	1.0445	947	-0.274266	0.456855	0.917544	868.667	0.0996524	0.175841	0.136584	0.0755167	-0.478802	-0.00743631	-0.0241357	-0.654643	-0.14402				0.0422655	0.509723	1.03225	895	0.110115	0.389076	0.919069	799	0.0678495	0.783429	1.08833	646.333
865	Tb427_050027400	Tb427_050027400		hypothetical protein, conserved	49.679	1	15.9	6	0	35.82				0.137342	0.451954	1.0413	802.333	-0.136821	0.654729	1.04644	945.667	-0.274162	0.458192	0.919128	867.333	0.0996156	0.175841	0.136569	0.0755416	-0.478636	-0.00736741	-0.024074	-0.654477	-0.143936				1.25752	0.324905	1.02195	745.667	1.26548	0.234699	0.802228	664	0.0079601	0.758059	1.09156	671.333
1895	Tb427_100053000	Tb427_100053000		zinc-finger of a C2HC-type, putative	32.216	1	3.7	1	0.0099048	1.7013				0.137335	0.452399	1.03804	802.667	-0.136786	0.651776	1.04471	944.667	-0.274121	0.45953	0.919609	865.667	0.0996008	0.175841	0.136563	0.0755516	-0.478569	-0.00733982	-0.0240492	-0.654411	-0.143903
2080	Tb427_100124900	Tb427_100124900		hypothetical protein, conserved	82.923	1	4	2	0	23.649				0.137271	0.453735	1.03543	803	-0.136461	0.646273	1.04489	941	-0.273732	0.462207	0.919473	863.667	0.0994629	0.175844	0.136507	0.075645	-0.477947	-0.00708166	-0.0238179	-0.65379	-0.143588
2278	Tb427_110023000	Tb427_110023000		hypothetical protein, conserved	61.96	1	3.3	2	0	6.7236				0.137188	0.499776	1.01224	838	-0.208204	0.750545	1.06539	1036.67	-0.345392	0.369517	0.956632	935.333	0.0783256	0.111045	0.222192	0.0787173	-0.671296	-0.0320338	0.000391646	-0.782341	-0.254226				0.843613	0.454416	1.00893	851.333	0.296874	0.282959	0.86249	709	-0.546739	0.375187	1.02555	987.333
1439	Tb427_080064900	Tb427_080064900		Protein tyrosine kinase/Protein kinase domain containing protein, putative	38.694	1	8.3	2	0	72.17				0.137178	0.501119	1.01008	839.667	-0.208366	0.750918	1.06502	1036.67	-0.345544	0.369517	0.959598	935	0.0782023	0.110841	0.222491	0.0787294	-0.671758	-0.032069	0.000527096	-0.782599	-0.25456
548	Tb427_030011400	Tb427_030011400		TAP42-like family, putative	45.363	1	3.8	1	0	3.2358				0.137145	0.459084	1.03634	804	-0.135818	0.636907	1.03978	933.667	-0.272963	0.469798	0.927962	859.333	0.0991899	0.175848	0.136396	0.0758298	-0.476714	-0.00657091	-0.0233601	-0.652563	-0.142967
697	Tb427_040010800	Tb427_040010800		LSM domain containing protein, putative	12.363	1	13	1	0	10.65				0.137087	0.503806	1.01063	841.667	-0.209921	0.751291	1.06465	1037.67	-0.347008	0.374245	0.957039	931.667	0.0770168	0.108877	0.225367	0.0788458	-0.676201	-0.0324074	0.00182897	-0.785078	-0.257775
2700	Tb427_110168200	Tb427_110168200		hypothetical protein, conserved	58.36	1	5.3	2	0	20.535				0.137079	0.462653	1.03326	807	-0.117255	0.402029	0.967527	758.333	-0.254334	0.601904	1.01734	760.667	0.0910435	0.182121	0.138073	0.0798988	-0.443651	0.0119871	-0.0111447	-0.625773	-0.126086				-0.183072	0.731017	1.0843	1078.33	-0.166843	0.654198	1.04366	1011.33	0.0162288	0.633331	1.09506	781
1316	Tb427_080011800;Tb427_080012000	Tb427_080011800;Tb427_080012000		Cation transporter/ATPase, N-terminus/E1-E2 ATPase/haloacid dehalogenase-like hydrolase/Cation transport ATPase (P-type)/Cation transporting ATPase, C-terminus, putative ;Cation transporter/ATPase, N-terminus/E1-E2 ATPase/haloacid dehalogenase-like hydrola	121.29	2	2.5	2	0	32.183				0.137079	0.504701	1.01001	842.333	-0.210054	0.751663	1.06337	1038	-0.347134	0.373815	0.960337	932	0.0769152	0.108708	0.225614	0.0788557	-0.676582	-0.0324364	0.00194057	-0.785291	-0.25805				1.46369	0.196693	0.793029	625.333	0.137356	0.793819	1.09847	1139.33	-1.32634	0.0230949	0.226355	1468.67
760	Tb427_040033600	Tb427_040033600		Dihydrouridine synthase (Dus), putative	45.355	1	7.9	3	0	6.7981				0.137026	0.464439	1.03038	806.333	-0.135147	0.631341	1.04496	927	-0.272173	0.475161	0.933054	857.667	0.0989071	0.175777	0.136394	0.0760176	-0.475524	-0.00593404	-0.0228895	-0.651301	-0.142328				-0.314152	0.985833	1.03914	1514.33	-0.212414	0.961126	1.07168	1410.33	0.101738	0.863937	1.06432	553.333
2100	Tb427_100131700	Tb427_100131700		Noc2p family, putative	73.03	1	5.2	3	0	6.5278				0.136952	0.4631	1.03014	807.667	-0.134708	0.623169	1.06948	922.333	-0.27166	0.478292	0.932641	856	0.0987222	0.175714	0.136422	0.0761376	-0.474769	-0.00549205	-0.0225846	-0.650483	-0.141914
1219	Tb427_070053500	Tb427_070053500		Proteasome subunit, putative	28.715	1	3.5	1	0.00086843	2.5996				0.136884	0.51634	1.0163	852	-0.213591	0.75315	1.06189	1040	-0.350475	0.390254	0.957066	920.667	0.0742614	0.104229	0.232161	0.0791729	-0.686719	-0.0332253	0.00491149	-0.790949	-0.265387				0.0423011	0.508455	1.03322	894	0.110164	0.389076	0.920295	799	0.0678626	0.782771	1.08998	647
453	Tb427_020008700	Tb427_020008700		hypothetical protein, conserved	42.69	1	5.2	2	0.00084353	2.3696				0.136869	0.51813	1.01624	853	-0.213887	0.754263	1.05723	1040.67	-0.350756	0.391124	0.955004	919.667	0.0740427	0.103855	0.232709	0.0792045	-0.687571	-0.0332954	0.00516181	-0.791426	-0.266005				-0.28033	0.704679	1.0861	1054.67	-0.176079	0.566144	1.02275	939.667	0.104251	0.882251	1.05537	527.333
1835	Tb427_100031300	Tb427_100031300		hypothetical protein, conserved	13.768	1	10.7	1	0.0024203	2.0765				0.136866	0.51813	1.01505	853.333	-0.213939	0.754633	1.05598	1041	-0.350805	0.391124	0.953614	920	0.0740047	0.10379	0.232805	0.07921	-0.687719	-0.0333076	0.0052053	-0.791508	-0.266112
536	Tb427_030008300	Tb427_030008300		Phosphopantetheine attachment site, putative	16.531	1	17.6	2	0.00085837	2.506				0.136835	0.520814	1.01793	856.667	-0.214568	0.755743	1.05226	1045	-0.351403	0.3933	0.956136	913.667	0.0735498	0.10301	0.233944	0.0792393	-0.689628	-0.0333161	0.00568955	-0.792638	-0.26726				0.0419323	0.515217	1.03276	899.333	0.109613	0.392361	0.919482	801.667	0.0676805	0.787683	1.08659	642
1642	Tb427_090057500	Tb427_090057500		hypothetical protein, conserved	64.903	1	2	1	0	4.1821				0.136823	0.4631	1.0315	808	-0.133933	0.612786	1.07591	911	-0.270756	0.48366	0.936567	850.667	0.0983957	0.175603	0.136471	0.0763494	-0.473437	-0.00471178	-0.0220463	-0.649039	-0.141183
2436	Tb427_110070800	Tb427_110070800		hypothetical protein, conserved	76.808	1	3.2	2	0	3.769				0.136819	0.523497	1.0196	856.667	-0.214882	0.755743	1.04704	1044.67	-0.351701	0.395043	0.954829	911	0.073323	0.102621	0.234513	0.0792539	-0.69058	-0.0333203	0.00593092	-0.793201	-0.267833
2377	Tb427_110053900	Tb427_110053900		Calmodulin-binding, putative	30.242	1	7.7	2	0	73.784				0.136798	0.52618	1.01773	857.667	-0.215306	0.756481	1.04289	1044.67	-0.352104	0.396351	0.952493	909	0.0730167	0.102096	0.23528	0.0792737	-0.691866	-0.0333261	0.00625699	-0.793962	-0.268606				0.869496	0.241941	0.890464	671	1.5226	0.0715082	0.542118	446.333	0.653107	0.981407	1.05901	285.333
2147	Tb427_100148400	Tb427_100148400		hypothetical protein, conserved	48.068	1	7.5	2	0.0024311	2.1101				0.136792	0.4631	1.02877	808.333	-0.133747	0.608006	1.07654	909.333	-0.270539	0.486345	0.934207	849.333	0.0983174	0.175576	0.136483	0.0764002	-0.473117	-0.00452471	-0.0219172	-0.648693	-0.141007				0.0640652	0.408454	0.998068	814.667	0.133473	0.281845	0.862058	708	0.0694076	0.483093	1.09034	901
1857	Tb427_100038200	Tb427_100038200		DDRGK domain containing protein, putative	40.204	1	19.2	6	0	26.547				0.136738	0.527968	1.01883	861	-0.216506	0.755743	1.0479	1044	-0.353244	0.404655	0.954644	903	0.0721495	0.10061	0.237453	0.0793296	-0.695505	-0.0333423	0.00718008	-0.796116	-0.270795				-1.05368	0.7831	1.09301	1128.33	-0.520393	0.811935	1.09952	1158.67	0.533284	0.829643	1.06651	596.333
1604	Tb427_090044100	Tb427_090044100		hypothetical protein, conserved	29.052	1	13.3	3	0	8.5828				0.136723	0.530202	1.01845	862	-0.21679	0.755743	1.04964	1043.67	-0.353513	0.407285	0.955465	901	0.0719443	0.100259	0.237967	0.0793429	-0.696367	-0.0333462	0.00739856	-0.796626	-0.271313				1.38392	0.0436491	0.370495	378.667	0.770786	0.206502	0.772856	635.667	-0.613133	0.0764269	0.445991	1318.67
2284	Tb427_110025600	Tb427_110025600		hypothetical protein, conserved	15.308	1	14.2	3	0	3.5899				0.136688	0.533775	1.02297	867	-0.217498	0.756112	1.04496	1042.67	-0.354186	0.412553	0.94791	900.333	0.0714329	0.0993823	0.239249	0.0793759	-0.698513	-0.0333557	0.00794297	-0.797896	-0.272605				0.0912114	0.386207	1.00312	796.667	0.15948	0.202356	0.771999	631.333	0.0682688	0.395651	1.03218	970.667
1622	Tb427_090050200	Tb427_090050200		Ankyrin repeats (3 copies)/Ankyrin repeat, putative	38.856	1	3.8	1	0.0091638	1.7143				0.136622	0.54047	1.02757	870.333	-0.219019	0.755743	1.04877	1044.67	-0.355642	0.422243	0.933056	894.667	0.0703336	0.0975998	0.241934	0.0794557	-0.703047	-0.0334668	0.00912205	-0.800647	-0.275401
1974	Tb427_100079800	Tb427_100079800		hypothetical protein, conserved	39.706	1	5.4	2	0	3.7823				0.136615	0.640746	1.06157	943	-0.246892	0.744167	1.07178	1033	-0.383507	0.436399	0.921777	886	0.0507282	0.06469	0.294427	0.0796914	-0.790946	-0.0294204	0.0289632	-0.855636	-0.323847				0.0572308	0.811631	1.08996	1158.33	0.0781507	0.662131	1.03949	1018	0.0209199	0.625627	1.10434	787.333
1361	Tb427_080027700	Tb427_080027700		Glycogen recognition site of AMP-activated protein kinase/5-AMP-activated protein kinase beta subunit, interaction domain containing protein, putative	34.491	1	3.9	1	0.0081332	1.7804				0.136588	0.639894	1.06226	942.667	-0.246683	0.743789	1.07216	1032.67	-0.383271	0.436843	0.921551	886	0.0508813	0.064937	0.293947	0.0797033	-0.790234	-0.0295166	0.028822	-0.855171	-0.323463
443	Tb427_010031200	Tb427_010031200		Tellurite resistance protein TehB/Protein of unknown function (DUF1698)/Methyltransferase domain/Ribosomal protein L11 methyltransferase (PrmA)/Mycolic acid cyclopropane synthetase/Methyltransferase small domain containing protein, putative	39.178	1	7	2	0.003973	1.9472				0.13656	0.548491	1.0346	877.667	-0.22067	0.756112	1.04668	1044	-0.35723	0.431525	0.923122	889.333	0.069144	0.0957541	0.244783	0.0795452	-0.707913	-0.0336422	0.0104012	-0.803667	-0.278425
2503	Tb427_110099100	Tb427_110099100		hypothetical protein, conserved	18.65	1	24.7	2	0	6.4277				0.13655	0.464439	1.02901	810	-0.1323	0.584368	1.06278	891.333	-0.26885	0.496194	0.943388	843.333	0.0977076	0.175369	0.136575	0.0767959	-0.470628	-0.0030673	-0.0209117	-0.645996	-0.139642				1.11922	0.402662	0.996266	810	1.59716	0.0570562	0.513796	414	0.477935	0.988529	1.04883	243
862	Tb427_050025900	Tb427_050025900		hypothetical protein, conserved	41.963	1	9.4	2	0.0098373	1.6679				0.136547	0.552052	1.03433	880.333	-0.221036	0.755743	1.05139	1044	-0.357582	0.43064	0.924771	888.333	0.0688844	0.0953513	0.245405	0.0795582	-0.709014	-0.0336508	0.0106739	-0.804365	-0.279055
1119	Tb427_070020500	Tb427_070020500		Nucleotide hydrolase, putative	32.703	1	9.7	1	0	6.6736				0.136537	0.464885	1.02729	811	-0.132217	0.581285	1.0641	889.333	-0.268754	0.497985	0.94572	842	0.0976729	0.175357	0.13658	0.0768185	-0.470486	-0.00298437	-0.0208544	-0.645843	-0.139564
1427	Tb427_080058400	Tb427_080058400		Polyketide cyclase / dehydrase and lipid transport, putative	37.536	1	4.9	1	0	18.892				0.136478	0.464885	1.02593	812.667	-0.131868	0.57864	1.06742	885	-0.268346	0.501119	0.949519	840	0.0975256	0.175307	0.136602	0.076914	-0.469885	-0.00263243	-0.0206116	-0.645192	-0.139234
1623	Tb427_090050300	Tb427_090050300		FMN-dependent dehydrogenase/Conserved region in glutamate synthase, putative	39.014	1	7.6	3	0	3.851				0.136464	0.638614	1.06224	940.667	-0.245703	0.743034	1.07384	1031.33	-0.382166	0.43773	0.921102	885.333	0.0515986	0.0660949	0.291697	0.0797589	-0.7869	-0.0299675	0.0281603	-0.852995	-0.321665				0.0962466	0.586154	1.06106	955.667	0.296257	0.102987	0.58935	504	0.20001	0.930241	1.0538	443
1654	Tb427_090060400	Tb427_090060400		SacI homology domain containing protein, putative	82.99	1	10.2	6	0	22.901				0.136444	0.569803	1.04766	890	-0.223578	0.754263	1.05635	1044.67	-0.360022	0.446169	0.919229	878.667	0.0670705	0.0924579	0.249804	0.0796488	-0.716671	-0.033711	0.0125784	-0.809129	-0.283515				1.35784	0.108607	0.591007	513	-0.385687	0.977056	1.05883	1469	-1.74353	0.00591551	0.129557	1580.33
2471	Tb427_110081900	Tb427_110081900		hypothetical protein, conserved	40.557	1	3.3	1	0	3.429				0.136417	0.466225	1.02618	813.667	-0.131504	0.57555	1.06407	882.333	-0.267921	0.503358	0.950535	837.333	0.0973722	0.175255	0.136625	0.0770136	-0.469259	-0.00226581	-0.0203587	-0.644513	-0.138891
2311	Tb427_110031300	Tb427_110031300		Ferrous iron transport protein B/50S ribosome-binding GTPase, putative	53.405	1	7.8	3	0	7.5401				0.136369	0.637334	1.06328	940.667	-0.244881	0.742277	1.07367	1031.33	-0.381251	0.439061	0.920434	883.667	0.0521946	0.0670764	0.289837	0.0798061	-0.784113	-0.0303362	0.0276115	-0.85119	-0.320173
1359	Tb427_080026100	Tb427_080026100		hypothetical protein, conserved	25.468	1	30.3	6	0	19.633				0.136358	0.579081	1.05775	898.333	-0.225345	0.75315	1.061	1043.67	-0.361704	0.447948	0.912789	875.667	0.0657926	0.0902802	0.253003	0.0797118	-0.721994	-0.0337528	0.0139192	-0.812275	-0.286755				2.45721	0.00157427	0.0569949	125.333	1.99059	0.00133558	0.0696858	118.667	-0.466621	0.0513284	0.341036	1375.33
890	Tb427_050035900	Tb427_050035900		Tetratricopeptide repeat/STI1 domain/TPR repeat, putative	62.327	1	6.9	4	0	7.1821				0.136355	0.580845	1.05637	899	-0.225412	0.753521	1.05974	1043.33	-0.361768	0.447058	0.918801	876	0.0657439	0.0901973	0.253124	0.0797142	-0.722197	-0.0337543	0.0139703	-0.812394	-0.286879				0.0410013	0.527886	1.04168	909.333	0.108083	0.402249	0.925538	809.667	0.0670818	0.80237	1.07589	626.667
671	Tb427_030058500	Tb427_030058500		RNA polymerase Rpb3/Rpb11 dimerisation domain/RNA polymerase Rpb3/RpoA insert domain containing protein, putative	37.771	1	6.5	2	0	43.768				0.136352	0.636907	1.06575	938.333	-0.244185	0.741899	1.07498	1030.33	-0.380537	0.439949	0.918845	882.667	0.0526736	0.0678307	0.288551	0.0798495	-0.781817	-0.0305858	0.0271759	-0.849648	-0.319137
944	Tb427_060014400	Tb427_060014400		Metallo-beta-lactamase superfamily/Hydroxyacylglutathione hydrolase C-terminus, putative	32.449	1	5.1	1	0	4.3371				0.13633	0.468458	1.02571	814.333	-0.130983	0.568475	1.05799	879.667	-0.267313	0.507388	0.954915	834.667	0.0971528	0.17518	0.136658	0.0771559	-0.468363	-0.0017415	-0.0199969	-0.643543	-0.1384				-0.0260795	0.792856	1.0878	1138.33	0.615773	0.260308	0.832048	688.333	0.641852	0.899246	1.05437	500.667
976	Tb427_060024400	Tb427_060024400		AMP-binding enzyme, putative	58.932	1	3.6	2	0.0004415	2.7672				0.136315	0.633484	1.06642	937.333	-0.242729	0.738861	1.07898	1028	-0.379044	0.441281	0.919335	881.667	0.0536749	0.0694073	0.285864	0.0799402	-0.777019	-0.0311076	0.0262653	-0.846426	-0.316971
2576	Tb427_110127300	Tb427_110127300		hypothetical protein, conserved	19.424	1	5.3	1	0.00083857	2.3348				0.136313	0.587886	1.06111	903	-0.22623	0.754633	1.05422	1042.33	-0.362544	0.447503	0.914107	875.667	0.0651576	0.0891723	0.254611	0.0797433	-0.724661	-0.0337737	0.0145857	-0.813833	-0.288384				0.107455	0.382525	1.02045	793.667	0.171134	0.186548	0.755563	614.333	0.0636785	0.414261	1.03507	955.667
[truncated: 1,355 more rows]
[truncated: 99 more columns]

## Sheet: Dataset S1, Tab 2
		* parameters:
		TbPex19-FL/control:		log2FC > 1.5 & adj. p-value < 0.05
		TbPex19D30/control:		log2FC > 1.5 & adj. p-value < 0.05
		TbPex19D30/TbPex19-FL:		log2FC < 1.5 & adj. p-value < 0.05
		** Log2 protein abundance ratios were calculated based on iBAQ values
